# Supplementary material for: Methyl (3S,10b’S)-5-chloro-9′-fluoro-1-methyl-2-oxo-5′-phenyl-10b’H-spiro­[indoline-3,1′-pyrazolo­[3,2-a]iso­quinoline]-2′-carboxyl­ate
Source: Acta Crystallogr Sect E Struct Rep Online. 2013 May 4;69(Pt 6):o823–4. doi: 10.1107/S1600536813011549 (PMC3684913; doi:10.1107/S1600536813011549)
Supplement: Supplementary file 1 [file e-69-0o823-sup1.cif]

##############################################################################
#                                                                            #
# This CIF contains the data in a paper accepted for publication in          #
# Acta Crystallographica Section E. It conforms to the requirements of       #
# Notes for Authors for Acta Crystallographica Section E, and has been       #
# peer reviewed under the auspices of the IUCr Commission on Journals.       #
#                                                                            #
# Full details of the Crystallographic Information File format               #
# are given in the paper "The Crystallographic Information File (CIF):       #
# a New Standard Archive File for Crystallography" by S. R. Hall, F. H.      #
# Allen and I. D. Brown [Acta Cryst. (1991), A47, 655-685].                  #
#                                                                            #
# The current version of the core CIF dictionary is obtainable from          #
# ftp://ftp.iucr.org/pub/cif_core.dic.                                       #
#                                                                            #
# Software is freely available for graphical display of the structure(s)     #
# in this CIF. For information consult the CIF software page                 #
# http://www.iucr.org/resources/cif/software.                                #
#                                                                            #
# This file may be used for bona fide research purposes within the           #
# scientific community so long as proper attribution is given to the journal # 
# article from which it was obtained.                                        #
#                                                                            #
##############################################################################
data_global
_audit_creation_method     SHELXL-97
_journal_date_recd_electronic     2013-03-26
_journal_date_accepted     2013-04-27
_journal_name_full     'Acta Crystallographica, Section E'
_journal_year     2013
_journal_volume     69
_journal_issue      6
_journal_page_first     o823
_journal_page_last     o824
_journal_paper_category     QO
_journal_paper_doi     10.1107/S1600536813011549
_journal_coeditor_code     SU2581
_publ_contact_author_name     'A. SubbiahPandi'
_publ_contact_author_address
;
Department of Physics
Presidency College
Chennai 600 005
India
;
_publ_contact_author_email     'a_sp59@yahoo.in'
_publ_contact_author_fax     '091 044 2854 4894'
_publ_contact_author_phone     '091 044 2591061'
_publ_section_title
;\
Methyl
(3<i>S</i>,10b'<i>S</i>)-5-chloro-9'-fluoro-1-methyl-2-oxo-5'-phenyl-\
10b'<i>H</i>-spiro[indoline-3,1'-pyrazolo[3,2-<i>a</i>]isoquinoline]-2'-\
carboxylate
;
loop_
    _publ_author_name
    _publ_author_address
    'Piskala Subburaman Kannan'
;
Department of Physics
S.M.K. Fomra Institute of Technology
Thaiyur
Chennai 603 103
India
;
    'PanneerSelvam Yuvaraj'
;
Industrial Chemistry Laboratory
Central Leather Research Institute
Adyar
Chennai 600 020
India
;
    'Boreddy Siva Rami Reddy'
;
Industrial Chemistry Laboratory
Central Leather Research Institute
Adyar
Chennai 600 020
India
;
    'Rajamani Raja'
;
Department of Physics
Presidency College (Autonomous)
Chennai 600 005
India
;
    'Arunachalathevar SubbiahPandi'
;
Department of Physics
Presidency College (Autonomous)
Chennai 600 005
India
;
data_I
_audit_creation_method     SHELXL-97
_chemical_name_systematic
;\
Methyl (3<i>S</i>,10b'<i>S</i>)-5-chloro-9'-fluoro-1-methyl-2-oxo-5'-phenyl-\
10b'<i>H</i>-spiro[indoline-3,1'-pyrazolo[3,2-<i>a</i>]isoquinoline]-\
2'-carboxylate
;
_chemical_name_common     ?
_chemical_formula_moiety     'C27 H19 Cl F N3 O3'
_chemical_formula_sum     'C27 H19 Cl F N3 O3'
_chemical_formula_iupac     'C27 H19 Cl F N3 O3'
_chemical_formula_weight     487.90
_chemical_melting_point     ?
_symmetry_cell_setting     monoclinic
_symmetry_space_group_name_H-M     'C 2/c'
_symmetry_space_group_name_Hall     '-C 2yc'
loop_
    _symmetry_equiv_pos_as_xyz
    'x, y, z'
    '-x, y, -z+1/2'
    'x+1/2, y+1/2, z'
    '-x+1/2, y+1/2, -z+1/2'
    '-x, -y, -z'
    'x, -y, z-1/2'
    '-x+1/2, -y+1/2, -z'
    'x+1/2, -y+1/2, z-1/2'
_cell_length_a     15.1203(3)
_cell_length_b     21.1088(5)
_cell_length_c     15.6334(3)
_cell_angle_alpha     90.00
_cell_angle_beta     112.9770(10)
_cell_angle_gamma     90.00
_cell_volume     4593.85(17)
_cell_formula_units_Z     8
_cell_measurement_reflns_used     5703
_cell_measurement_theta_min     1.75
_cell_measurement_theta_max     28.29
_cell_measurement_temperature     293(2)
_exptl_crystal_description     Block
_exptl_crystal_colour     Colourless
_exptl_crystal_size_max     0.30
_exptl_crystal_size_mid     0.25
_exptl_crystal_size_min     0.20
_exptl_crystal_density_diffrn     1.411
_exptl_crystal_density_meas     ?
_exptl_crystal_density_method     'not measured'
_exptl_crystal_F_000     2016
_exptl_absorpt_coefficient_mu     0.210
_exptl_absorpt_correction_type     multi-scan
_exptl_absorpt_process_details     '(<i>SADABS</i>; Bruker, 2008)'
_exptl_absorpt_correction_T_min     0.9396
_exptl_absorpt_correction_T_max     0.9591
_exptl_special_details     ?
_diffrn_ambient_temperature     293(2)
_diffrn_radiation_type     MoK\a
_diffrn_radiation_wavelength     0.71073
_diffrn_radiation_source     'fine-focus sealed tube'
_diffrn_radiation_monochromator     graphite
_diffrn_measurement_device_type     'Bruker SMART APEXII area-detector'
_diffrn_measurement_method     '\w and \f scans'
_diffrn_detector_area_resol_mean     ?
_diffrn_reflns_number     22581
_diffrn_reflns_av_R_equivalents     0.0276
_diffrn_reflns_av_sigmaI/netI     0.0232
_diffrn_reflns_theta_min     1.75
_diffrn_reflns_theta_max     28.29
_diffrn_reflns_theta_full     28.29
_diffrn_measured_fraction_theta_max     0.999
_diffrn_measured_fraction_theta_full     0.999
_diffrn_reflns_limit_h_min     -19
_diffrn_reflns_limit_h_max     20
_diffrn_reflns_limit_k_min     -26
_diffrn_reflns_limit_k_max     28
_diffrn_reflns_limit_l_min     -20
_diffrn_reflns_limit_l_max     20
_diffrn_standards_number     ?
_diffrn_standards_interval_count     ?
_diffrn_standards_interval_time     ?
_diffrn_standards_decay_%     ?
_refine_special_details
;
 Refinement of F^2^ against ALL reflections.  The weighted R-factor wR and
 goodness of fit S are based on F^2^, conventional R-factors R are based
 on F, with F set to zero for negative F^2^. The threshold expression of
 F^2^ > 2sigma(F^2^) is used only for calculating R-factors(gt) etc. and is
 not relevant to the choice of reflections for refinement.  R-factors based
 on F^2^ are statistically about twice as large as those based on F, and R-
 factors based on ALL data will be even larger.
;
_reflns_number_total     5703
_reflns_number_gt     4241
_reflns_threshold_expression     I>2sigma(I)
_refine_ls_structure_factor_coef     Fsqd
_refine_ls_matrix_type     full
_refine_ls_R_factor_all     0.0597
_refine_ls_R_factor_gt     0.0413
_refine_ls_wR_factor_gt     0.1073
_refine_ls_wR_factor_ref     0.1232
_refine_ls_goodness_of_fit_ref     1.031
_refine_ls_restrained_S_all     1.031
_refine_ls_number_reflns     5703
_refine_ls_number_parameters     318
_refine_ls_number_restraints     0
_refine_ls_hydrogen_treatment     constr
_refine_ls_weighting_scheme     calc
_refine_ls_weighting_details
         'calc w=1/[\s^2^(Fo^2^)+(0.0562P)^2^+2.5788P] where P=(Fo^2^+2Fc^2^)/3'
_atom_sites_solution_hydrogens     geom
_atom_sites_solution_primary     direct
_atom_sites_solution_secondary     difmap
_refine_ls_shift/su_max     0.000
_refine_ls_shift/su_mean     0.000
_refine_diff_density_max     0.254
_refine_diff_density_min     -0.302
_refine_ls_extinction_method     none
_refine_ls_extinction_coef     ?
loop_
    _atom_type_symbol
    _atom_type_description
    _atom_type_scat_dispersion_real
    _atom_type_scat_dispersion_imag
    _atom_type_scat_source
    'C' 'C' 0.0033 0.0016
                         'International Tables Vol C Tables 4.2.6.8 and 6.1.1.4'
    'H' 'H' 0.0000 0.0000
                         'International Tables Vol C Tables 4.2.6.8 and 6.1.1.4'
    'N' 'N' 0.0061 0.0033
                         'International Tables Vol C Tables 4.2.6.8 and 6.1.1.4'
    'O' 'O' 0.0106 0.0060
                         'International Tables Vol C Tables 4.2.6.8 and 6.1.1.4'
    'Cl' 'Cl' 0.1484 0.1585
                         'International Tables Vol C Tables 4.2.6.8 and 6.1.1.4'
    'F' 'F' 0.0171 0.0103
                         'International Tables Vol C Tables 4.2.6.8 and 6.1.1.4'
_computing_data_collection     'APEX2 (Bruker, 2008)'
_computing_cell_refinement     'SAINT (Bruker, 2008)'
_computing_data_reduction     'SAINT (Bruker, 2008)'
_computing_structure_solution     'SHELXS97 (Sheldrick, 2008)'
_computing_structure_refinement     'SHELXL97 (Sheldrick, 2008)'
_computing_molecular_graphics     'ORTEP-3 for Windows (Farrugia, 2012)'
_computing_publication_material
                            'SHELXL97 (Sheldrick, 2008) and PLATON (Spek, 2009)'
loop_
    _atom_site_type_symbol
    _atom_site_label
    _atom_site_fract_x
    _atom_site_fract_y
    _atom_site_fract_z
    _atom_site_U_iso_or_equiv
    _atom_site_adp_type
    _atom_site_calc_flag
    _atom_site_refinement_flags
    _atom_site_occupancy
    _atom_site_symmetry_multiplicity
    _atom_site_disorder_assembly
    _atom_site_disorder_group
    C C1 -0.17222(12) 0.36693(8) 0.05994(11) 0.0504(4) Uani d . 1 1 . .
    C C2 -0.13286(15) 0.42416(9) 0.09683(14) 0.0633(5) Uani d . 1 1 . .
    H H2 -0.1682 0.4526 0.1162 0.076 Uiso calc R 1 1 . .
    C C3 -0.04086(15) 0.44005(9) 0.10548(14) 0.0640(5) Uani d . 1 1 . .
    H H3 -0.0137 0.4788 0.1306 0.077 Uiso calc R 1 1 . .
    C C4 0.00932(12) 0.39673(7) 0.07581(11) 0.0472(4) Uani d . 1 1 . .
    C C5 -0.03056(11) 0.33864(7) 0.03903(9) 0.0391(3) Uani d . 1 1 . .
    C C6 -0.12155(11) 0.32268(7) 0.03097(10) 0.0428(3) Uani d . 1 1 . .
    H H6 -0.1483 0.2837 0.0070 0.051 Uiso calc R 1 1 . .
    C C7 0.04406(10) 0.30004(7) 0.02057(9) 0.0374(3) Uani d . 1 1 . .
    C C8 0.13007(11) 0.34625(7) 0.04972(10) 0.0432(3) Uani d . 1 1 . .
    C C9 0.02260(11) 0.27304(7) -0.07765(10) 0.0380(3) Uani d . 1 1 . .
    H H9 0.0821 0.2753 -0.0885 0.046 Uiso calc R 1 1 . .
    C C10 -0.05599(11) 0.30133(7) -0.16069(10) 0.0390(3) Uani d . 1 1 . .
    C C11 -0.06588(13) 0.36633(8) -0.17251(11) 0.0499(4) Uani d . 1 1 . .
    H H11 -0.0280 0.3938 -0.1261 0.060 Uiso calc R 1 1 . .
    C C12 -0.13297(14) 0.38943(8) -0.25436(12) 0.0560(4) Uani d . 1 1 . .
    C C13 -0.19128(13) 0.35141(9) -0.32462(12) 0.0539(4) Uani d . 1 1 . .
    H H13 -0.2365 0.3687 -0.3787 0.065 Uiso calc R 1 1 . .
    C C14 -0.18089(11) 0.28690(8) -0.31272(11) 0.0465(4) Uani d . 1 1 . .
    H H14 -0.2198 0.2603 -0.3598 0.056 Uiso calc R 1 1 . .
    C C15 -0.11317(10) 0.26033(7) -0.23147(10) 0.0389(3) Uani d . 1 1 . .
    C C16 -0.09822(11) 0.19251(7) -0.22125(10) 0.0419(3) Uani d . 1 1 . .
    H H16 -0.1288 0.1667 -0.2726 0.050 Uiso calc R 1 1 . .
    C C17 -0.04200(11) 0.16548(7) -0.14060(10) 0.0396(3) Uani d . 1 1 . .
    C C18 -0.02320(12) 0.09669(7) -0.12735(11) 0.0444(3) Uani d . 1 1 . .
    C C19 0.06896(14) 0.07361(8) -0.08048(13) 0.0564(4) Uani d . 1 1 . .
    H H19 0.1201 0.1015 -0.0544 0.068 Uiso calc R 1 1 . .
    C C20 0.08479(18) 0.00873(10) -0.07247(16) 0.0731(6) Uani d . 1 1 . .
    H H20 0.1468 -0.0066 -0.0413 0.088 Uiso calc R 1 1 . .
    C C21 0.0103(2) -0.03290(10) -0.10988(17) 0.0782(7) Uani d . 1 1 . .
    H H21 0.0215 -0.0763 -0.1035 0.094 Uiso calc R 1 1 . .
    C C22 -0.0807(2) -0.01051(10) -0.15659(17) 0.0778(6) Uani d . 1 1 . .
    H H22 -0.1313 -0.0389 -0.1824 0.093 Uiso calc R 1 1 . .
    C C23 -0.09844(15) 0.05428(9) -0.16584(13) 0.0605(5) Uani d . 1 1 . .
    H H23 -0.1606 0.0691 -0.1978 0.073 Uiso calc R 1 1 . .
    C C24 0.06465(10) 0.23823(7) 0.07479(10) 0.0381(3) Uani d . 1 1 . .
    C C25 0.10235(11) 0.23704(8) 0.17662(10) 0.0438(3) Uani d . 1 1 . .
    C C26 0.14650(18) 0.17390(11) 0.31036(13) 0.0757(6) Uani d . 1 1 . .
    H H26A 0.2121 0.1879 0.3336 0.114 Uiso calc R 1 1 . .
    H H26B 0.1442 0.1306 0.3281 0.114 Uiso calc R 1 1 . .
    H H26C 0.1107 0.1998 0.3359 0.114 Uiso calc R 1 1 . .
    C C27 0.16737(16) 0.45421(10) 0.11482(18) 0.0786(6) Uani d . 1 1 . .
    H H27A 0.2259 0.4468 0.1060 0.118 Uiso calc R 1 1 . .
    H H27B 0.1814 0.4588 0.1799 0.118 Uiso calc R 1 1 . .
    H H27C 0.1375 0.4922 0.0828 0.118 Uiso calc R 1 1 . .
    N N1 0.00398(10) 0.20592(6) -0.06590(8) 0.0428(3) Uani d . 1 1 . .
    N N2 0.03649(9) 0.18827(6) 0.02346(8) 0.0406(3) Uani d . 1 1 . .
    N N3 0.10284(10) 0.40106(6) 0.07812(10) 0.0519(3) Uani d . 1 1 . .
    O O1 0.20707(8) 0.33595(6) 0.04558(8) 0.0542(3) Uani d . 1 1 . .
    O O2 0.12795(11) 0.28419(6) 0.22236(8) 0.0679(4) Uani d . 1 1 . .
    O O3 0.10528(9) 0.17891(6) 0.21056(8) 0.0561(3) Uani d . 1 1 . .
    Cl Cl1 -0.28762(4) 0.34823(3) 0.05025(4) 0.07239(17) Uani d . 1 1 . .
    F F1 -0.13982(11) 0.45332(5) -0.26685(8) 0.0889(4) Uani d . 1 1 . .
loop_
    _atom_site_aniso_label
    _atom_site_aniso_U_11
    _atom_site_aniso_U_22
    _atom_site_aniso_U_33
    _atom_site_aniso_U_12
    _atom_site_aniso_U_13
    _atom_site_aniso_U_23
    C1 0.0494(9) 0.0546(9) 0.0479(8) 0.0061(7) 0.0196(7) -0.0052(7)
    C2 0.0652(12) 0.0565(11) 0.0661(11) 0.0122(9) 0.0234(9) -0.0172(9)
    C3 0.0694(13) 0.0430(9) 0.0703(12) 0.0002(8) 0.0171(10) -0.0204(8)
    C4 0.0492(9) 0.0393(8) 0.0441(8) -0.0023(7) 0.0085(7) -0.0063(6)
    C5 0.0443(8) 0.0356(7) 0.0335(7) 0.0010(6) 0.0111(6) -0.0034(5)
    C6 0.0457(8) 0.0400(7) 0.0421(8) 0.0000(6) 0.0164(6) -0.0041(6)
    C7 0.0373(7) 0.0363(7) 0.0356(7) -0.0032(6) 0.0108(6) -0.0029(5)
    C8 0.0424(8) 0.0425(8) 0.0378(7) -0.0061(6) 0.0080(6) 0.0005(6)
    C9 0.0397(7) 0.0380(7) 0.0359(7) -0.0041(6) 0.0144(6) -0.0034(5)
    C10 0.0412(8) 0.0420(7) 0.0356(7) -0.0016(6) 0.0170(6) -0.0004(6)
    C11 0.0630(10) 0.0433(8) 0.0394(8) -0.0029(7) 0.0157(7) -0.0006(6)
    C12 0.0731(12) 0.0450(9) 0.0482(9) 0.0071(8) 0.0220(9) 0.0073(7)
    C13 0.0524(10) 0.0635(11) 0.0414(8) 0.0107(8) 0.0134(7) 0.0082(7)
    C14 0.0382(8) 0.0600(10) 0.0391(7) -0.0022(7) 0.0127(6) -0.0030(7)
    C15 0.0366(7) 0.0461(8) 0.0363(7) -0.0014(6) 0.0167(6) -0.0021(6)
    C16 0.0413(8) 0.0462(8) 0.0387(7) -0.0068(6) 0.0160(6) -0.0104(6)
    C17 0.0424(8) 0.0391(7) 0.0399(7) -0.0038(6) 0.0189(6) -0.0083(6)
    C18 0.0566(9) 0.0383(7) 0.0425(8) -0.0018(7) 0.0238(7) -0.0074(6)
    C19 0.0611(11) 0.0460(9) 0.0634(11) 0.0044(8) 0.0256(9) -0.0029(8)
    C20 0.0887(15) 0.0547(11) 0.0832(14) 0.0205(11) 0.0415(13) 0.0057(10)
    C21 0.118(2) 0.0417(10) 0.0919(16) 0.0034(12) 0.0594(15) -0.0057(10)
    C22 0.1026(18) 0.0479(11) 0.0902(16) -0.0224(11) 0.0456(14) -0.0230(10)
    C23 0.0689(12) 0.0498(10) 0.0619(11) -0.0118(9) 0.0247(9) -0.0152(8)
    C24 0.0382(7) 0.0378(7) 0.0375(7) 0.0009(6) 0.0141(6) -0.0009(5)
    C25 0.0419(8) 0.0494(9) 0.0379(7) 0.0009(7) 0.0133(6) -0.0012(6)
    C26 0.0905(16) 0.0884(15) 0.0405(9) 0.0013(12) 0.0171(10) 0.0156(9)
    C27 0.0661(13) 0.0526(11) 0.0986(17) -0.0201(10) 0.0120(12) -0.0203(11)
    N1 0.0552(8) 0.0337(6) 0.0348(6) -0.0014(5) 0.0122(5) -0.0025(5)
    N2 0.0437(7) 0.0397(6) 0.0371(6) 0.0010(5) 0.0144(5) -0.0013(5)
    N3 0.0491(8) 0.0403(7) 0.0564(8) -0.0105(6) 0.0097(6) -0.0086(6)
    O1 0.0412(6) 0.0587(7) 0.0583(7) -0.0084(5) 0.0147(5) -0.0007(5)
    O2 0.0896(10) 0.0578(8) 0.0428(6) -0.0015(7) 0.0112(6) -0.0112(6)
    O3 0.0682(8) 0.0573(7) 0.0379(6) -0.0059(6) 0.0154(5) 0.0073(5)
    Cl1 0.0575(3) 0.0824(4) 0.0885(4) 0.0046(2) 0.0407(3) -0.0143(3)
    F1 0.1338(12) 0.0469(6) 0.0633(7) 0.0117(7) 0.0138(7) 0.0139(5)
_geom_special_details
;
 All esds (except the esd in the dihedral angle between two l.s. planes)
 are estimated using the full covariance matrix.  The cell esds are taken
 into account individually in the estimation of esds in distances, angles
 and torsion angles; correlations between esds in cell parameters are only
 used when they are defined by crystal symmetry.  An approximate (isotropic)
 treatment of cell esds is used for estimating esds involving l.s. planes.
;
loop_
    _geom_bond_atom_site_label_1
    _geom_bond_atom_site_label_2
    _geom_bond_site_symmetry_2
    _geom_bond_distance
    _geom_bond_publ_flag
    C1 C2 . 1.370(3) ?
    C1 C6 . 1.391(2) ?
    C1 Cl1 . 1.7369(18) ?
    C2 C3 . 1.385(3) ?
    C2 H2 . 0.9300 ?
    C3 C4 . 1.379(2) ?
    C3 H3 . 0.9300 ?
    C4 C5 . 1.388(2) ?
    C4 N3 . 1.403(2) ?
    C5 C6 . 1.374(2) ?
    C5 C7 . 1.508(2) ?
    C6 H6 . 0.9300 ?
    C7 C24 . 1.521(2) ?
    C7 C8 . 1.545(2) ?
    C7 C9 . 1.5489(19) ?
    C8 O1 . 1.2107(19) ?
    C8 N3 . 1.359(2) ?
    C9 N1 . 1.4701(18) ?
    C9 C10 . 1.500(2) ?
    C9 H9 . 0.9800 ?
    C10 C11 . 1.385(2) ?
    C10 C15 . 1.405(2) ?
    C11 C12 . 1.375(2) ?
    C11 H11 . 0.9300 ?
    C12 F1 . 1.361(2) ?
    C12 C13 . 1.368(3) ?
    C13 C14 . 1.375(2) ?
    C13 H13 . 0.9300 ?
    C14 C15 . 1.400(2) ?
    C14 H14 . 0.9300 ?
    C15 C16 . 1.448(2) ?
    C16 C17 . 1.342(2) ?
    C16 H16 . 0.9300 ?
    C17 N1 . 1.3935(18) ?
    C17 C18 . 1.478(2) ?
    C18 C19 . 1.385(2) ?
    C18 C23 . 1.387(2) ?
    C19 C20 . 1.388(3) ?
    C19 H19 . 0.9300 ?
    C20 C21 . 1.367(3) ?
    C20 H20 . 0.9300 ?
    C21 C22 . 1.366(4) ?
    C21 H21 . 0.9300 ?
    C22 C23 . 1.390(3) ?
    C22 H22 . 0.9300 ?
    C23 H23 . 0.9300 ?
    C24 N2 . 1.2926(18) ?
    C24 C25 . 1.467(2) ?
    C25 O2 . 1.1981(19) ?
    C25 O3 . 1.3308(19) ?
    C26 O3 . 1.440(2) ?
    C26 H26A . 0.9600 ?
    C26 H26B . 0.9600 ?
    C26 H26C . 0.9600 ?
    C27 N3 . 1.450(2) ?
    C27 H27A . 0.9600 ?
    C27 H27B . 0.9600 ?
    C27 H27C . 0.9600 ?
    N1 N2 . 1.3401(17) ?
loop_
    _geom_angle_atom_site_label_1
    _geom_angle_atom_site_label_2
    _geom_angle_atom_site_label_3
    _geom_angle_site_symmetry_1
    _geom_angle_site_symmetry_3
    _geom_angle
    _geom_angle_publ_flag
    C2 C1 C6 . . 121.66(17) ?
    C2 C1 Cl1 . . 119.58(13) ?
    C6 C1 Cl1 . . 118.76(13) ?
    C1 C2 C3 . . 120.61(16) ?
    C1 C2 H2 . . 119.7 ?
    C3 C2 H2 . . 119.7 ?
    C4 C3 C2 . . 118.03(16) ?
    C4 C3 H3 . . 121.0 ?
    C2 C3 H3 . . 121.0 ?
    C3 C4 C5 . . 121.20(16) ?
    C3 C4 N3 . . 129.00(15) ?
    C5 C4 N3 . . 109.79(14) ?
    C6 C5 C4 . . 120.81(14) ?
    C6 C5 C7 . . 130.34(13) ?
    C4 C5 C7 . . 108.66(13) ?
    C5 C6 C1 . . 117.69(14) ?
    C5 C6 H6 . . 121.2 ?
    C1 C6 H6 . . 121.2 ?
    C5 C7 C24 . . 111.26(11) ?
    C5 C7 C8 . . 102.06(12) ?
    C24 C7 C8 . . 114.32(12) ?
    C5 C7 C9 . . 120.38(12) ?
    C24 C7 C9 . . 98.91(11) ?
    C8 C7 C9 . . 110.56(12) ?
    O1 C8 N3 . . 126.20(15) ?
    O1 C8 C7 . . 125.94(14) ?
    N3 C8 C7 . . 107.83(13) ?
    N1 C9 C10 . . 111.48(12) ?
    N1 C9 C7 . . 101.95(11) ?
    C10 C9 C7 . . 120.01(12) ?
    N1 C9 H9 . . 107.6 ?
    C10 C9 H9 . . 107.6 ?
    C7 C9 H9 . . 107.6 ?
    C11 C10 C15 . . 120.27(14) ?
    C11 C10 C9 . . 121.18(13) ?
    C15 C10 C9 . . 118.20(13) ?
    C12 C11 C10 . . 118.52(15) ?
    C12 C11 H11 . . 120.7 ?
    C10 C11 H11 . . 120.7 ?
    F1 C12 C13 . . 118.49(16) ?
    F1 C12 C11 . . 118.17(16) ?
    C13 C12 C11 . . 123.32(16) ?
    C12 C13 C14 . . 117.94(15) ?
    C12 C13 H13 . . 121.0 ?
    C14 C13 H13 . . 121.0 ?
    C13 C14 C15 . . 121.58(15) ?
    C13 C14 H14 . . 119.2 ?
    C15 C14 H14 . . 119.2 ?
    C14 C15 C10 . . 118.36(14) ?
    C14 C15 C16 . . 121.55(14) ?
    C10 C15 C16 . . 120.02(13) ?
    C17 C16 C15 . . 122.56(13) ?
    C17 C16 H16 . . 118.7 ?
    C15 C16 H16 . . 118.7 ?
    C16 C17 N1 . . 116.91(13) ?
    C16 C17 C18 . . 124.46(13) ?
    N1 C17 C18 . . 118.58(13) ?
    C19 C18 C23 . . 119.20(16) ?
    C19 C18 C17 . . 121.21(15) ?
    C23 C18 C17 . . 119.53(16) ?
    C18 C19 C20 . . 119.83(19) ?
    C18 C19 H19 . . 120.1 ?
    C20 C19 H19 . . 120.1 ?
    C21 C20 C19 . . 120.8(2) ?
    C21 C20 H20 . . 119.6 ?
    C19 C20 H20 . . 119.6 ?
    C22 C21 C20 . . 119.7(2) ?
    C22 C21 H21 . . 120.1 ?
    C20 C21 H21 . . 120.1 ?
    C21 C22 C23 . . 120.6(2) ?
    C21 C22 H22 . . 119.7 ?
    C23 C22 H22 . . 119.7 ?
    C18 C23 C22 . . 119.9(2) ?
    C18 C23 H23 . . 120.1 ?
    C22 C23 H23 . . 120.1 ?
    N2 C24 C25 . . 123.66(13) ?
    N2 C24 C7 . . 114.07(12) ?
    C25 C24 C7 . . 121.86(12) ?
    O2 C25 O3 . . 125.12(15) ?
    O2 C25 C24 . . 122.13(15) ?
    O3 C25 C24 . . 112.75(13) ?
    O3 C26 H26A . . 109.5 ?
    O3 C26 H26B . . 109.5 ?
    H26A C26 H26B . . 109.5 ?
    O3 C26 H26C . . 109.5 ?
    H26A C26 H26C . . 109.5 ?
    H26B C26 H26C . . 109.5 ?
    N3 C27 H27A . . 109.5 ?
    N3 C27 H27B . . 109.5 ?
    H27A C27 H27B . . 109.5 ?
    N3 C27 H27C . . 109.5 ?
    H27A C27 H27C . . 109.5 ?
    H27B C27 H27C . . 109.5 ?
    N2 N1 C17 . . 124.28(12) ?
    N2 N1 C9 . . 112.83(11) ?
    C17 N1 C9 . . 122.89(12) ?
    C24 N2 N1 . . 108.56(12) ?
    C8 N3 C4 . . 111.52(13) ?
    C8 N3 C27 . . 123.02(16) ?
    C4 N3 C27 . . 125.18(16) ?
    C25 O3 C26 . . 115.63(14) ?
loop_
    _geom_torsion_atom_site_label_1
    _geom_torsion_atom_site_label_2
    _geom_torsion_atom_site_label_3
    _geom_torsion_atom_site_label_4
    _geom_torsion_site_symmetry_1
    _geom_torsion_site_symmetry_2
    _geom_torsion_site_symmetry_3
    _geom_torsion_site_symmetry_4
    _geom_torsion
    _geom_torsion_publ_flag
    C6 C1 C2 C3 . . . . 0.7(3) ?
    Cl1 C1 C2 C3 . . . . 179.82(16) ?
    C1 C2 C3 C4 . . . . 0.1(3) ?
    C2 C3 C4 C5 . . . . -0.5(3) ?
    C2 C3 C4 N3 . . . . -179.09(18) ?
    C3 C4 C5 C6 . . . . 0.1(2) ?
    N3 C4 C5 C6 . . . . 178.94(14) ?
    C3 C4 C5 C7 . . . . -175.39(16) ?
    N3 C4 C5 C7 . . . . 3.42(17) ?
    C4 C5 C6 C1 . . . . 0.7(2) ?
    C7 C5 C6 C1 . . . . 175.11(15) ?
    C2 C1 C6 C5 . . . . -1.1(2) ?
    Cl1 C1 C6 C5 . . . . 179.79(12) ?
    C6 C5 C7 C24 . . . . -54.3(2) ?
    C4 C5 C7 C24 . . . . 120.63(13) ?
    C6 C5 C7 C8 . . . . -176.67(15) ?
    C4 C5 C7 C8 . . . . -1.71(15) ?
    C6 C5 C7 C9 . . . . 60.6(2) ?
    C4 C5 C7 C9 . . . . -124.49(14) ?
    C5 C7 C8 O1 . . . . -178.81(15) ?
    C24 C7 C8 O1 . . . . 60.97(19) ?
    C9 C7 C8 O1 . . . . -49.6(2) ?
    C5 C7 C8 N3 . . . . -0.59(15) ?
    C24 C7 C8 N3 . . . . -120.82(14) ?
    C9 C7 C8 N3 . . . . 128.63(13) ?
    C5 C7 C9 N1 . . . . -103.57(14) ?
    C24 C7 C9 N1 . . . . 17.58(13) ?
    C8 C7 C9 N1 . . . . 137.85(12) ?
    C5 C7 C9 C10 . . . . 20.10(19) ?
    C24 C7 C9 C10 . . . . 141.26(13) ?
    C8 C7 C9 C10 . . . . -98.48(15) ?
    N1 C9 C10 C11 . . . . 164.24(13) ?
    C7 C9 C10 C11 . . . . 45.3(2) ?
    N1 C9 C10 C15 . . . . -22.57(18) ?
    C7 C9 C10 C15 . . . . -141.53(13) ?
    C15 C10 C11 C12 . . . . 0.4(2) ?
    C9 C10 C11 C12 . . . . 173.48(15) ?
    C10 C11 C12 F1 . . . . -177.63(15) ?
    C10 C11 C12 C13 . . . . 0.6(3) ?
    F1 C12 C13 C14 . . . . 177.34(16) ?
    C11 C12 C13 C14 . . . . -0.9(3) ?
    C12 C13 C14 C15 . . . . 0.1(2) ?
    C13 C14 C15 C10 . . . . 0.9(2) ?
    C13 C14 C15 C16 . . . . -176.19(15) ?
    C11 C10 C15 C14 . . . . -1.1(2) ?
    C9 C10 C15 C14 . . . . -174.39(13) ?
    C11 C10 C15 C16 . . . . 175.96(14) ?
    C9 C10 C15 C16 . . . . 2.7(2) ?
    C14 C15 C16 C17 . . . . -172.17(14) ?
    C10 C15 C16 C17 . . . . 10.8(2) ?
    C15 C16 C17 N1 . . . . -1.3(2) ?
    C15 C16 C17 C18 . . . . -178.81(14) ?
    C16 C17 C18 C19 . . . . 134.10(17) ?
    N1 C17 C18 C19 . . . . -43.4(2) ?
    C16 C17 C18 C23 . . . . -43.1(2) ?
    N1 C17 C18 C23 . . . . 139.34(16) ?
    C23 C18 C19 C20 . . . . -0.1(3) ?
    C17 C18 C19 C20 . . . . -177.38(16) ?
    C18 C19 C20 C21 . . . . -0.4(3) ?
    C19 C20 C21 C22 . . . . 0.7(3) ?
    C20 C21 C22 C23 . . . . -0.5(4) ?
    C19 C18 C23 C22 . . . . 0.3(3) ?
    C17 C18 C23 C22 . . . . 177.63(17) ?
    C21 C22 C23 C18 . . . . 0.0(3) ?
    C5 C7 C24 N2 . . . . 112.23(14) ?
    C8 C7 C24 N2 . . . . -132.82(14) ?
    C9 C7 C24 N2 . . . . -15.38(15) ?
    C5 C7 C24 C25 . . . . -60.72(17) ?
    C8 C7 C24 C25 . . . . 54.23(18) ?
    C9 C7 C24 C25 . . . . 171.67(13) ?
    N2 C24 C25 O2 . . . . 179.97(16) ?
    C7 C24 C25 O2 . . . . -7.8(2) ?
    N2 C24 C25 O3 . . . . 0.6(2) ?
    C7 C24 C25 O3 . . . . 172.85(13) ?
    C16 C17 N1 N2 . . . . 157.90(14) ?
    C18 C17 N1 N2 . . . . -24.4(2) ?
    C16 C17 N1 C9 . . . . -22.7(2) ?
    C18 C17 N1 C9 . . . . 155.05(14) ?
    C10 C9 N1 N2 . . . . -146.49(12) ?
    C7 C9 N1 N2 . . . . -17.24(16) ?
    C10 C9 N1 C17 . . . . 34.01(19) ?
    C7 C9 N1 C17 . . . . 163.25(13) ?
    C25 C24 N2 N1 . . . . 178.35(13) ?
    C7 C24 N2 N1 . . . . 5.55(17) ?
    C17 N1 N2 C24 . . . . -172.44(14) ?
    C9 N1 N2 C24 . . . . 8.07(17) ?
    O1 C8 N3 C4 . . . . -179.07(15) ?
    C7 C8 N3 C4 . . . . 2.72(18) ?
    O1 C8 N3 C27 . . . . -4.9(3) ?
    C7 C8 N3 C27 . . . . 176.88(16) ?
    C3 C4 N3 C8 . . . . 174.74(18) ?
    C5 C4 N3 C8 . . . . -3.95(19) ?
    C3 C4 N3 C27 . . . . 0.7(3) ?
    C5 C4 N3 C27 . . . . -177.97(17) ?
    O2 C25 O3 C26 . . . . -2.6(3) ?
    C24 C25 O3 C26 . . . . 176.75(16) ?
loop_
    _geom_hbond_atom_site_label_D
    _geom_hbond_atom_site_label_H
    _geom_hbond_atom_site_label_A
    _geom_hbond_site_symmetry_A
    _geom_hbond_distance_DH
    _geom_hbond_distance_HA
    _geom_hbond_distance_DA
    _geom_hbond_angle_DHA
    C27 H27B F1 5_565 0.96 2.52 3.226(3) 130
    C14 H14 O1 8_455 0.93 2.50 3.402(2) 163
