# Supplementary material for: Methyl (3S,10b’S)-5-chloro-9′-fluoro-1-methyl-2-oxo-5′-phenyl-10b’H-spiro­[indoline-3,1′-pyrazolo­[3,2-a]iso­quinoline]-2′-carboxyl­ate
Source: Acta Crystallogr Sect E Struct Rep Online. 2013 May 4;69(Pt 6):o823–4. doi: 10.1107/S1600536813011549 (PMC3684913; doi:10.1107/S1600536813011549)
Supplement: Supplementary file 2 [file e-69-0o823-Isup2.hkl]

# 
# h,k,l, Fc-squared, Fo-squared, sigma(Fo-squared) and status flag 
# 
data_I
_shelx_title ' REDDYSIR in C2/c' 
_shelx_refln_list_code          4 
_shelx_F_calc_maximum      518.87 
_exptl_crystal_F_000      2016.00 
_reflns_d_resolution_high  0.7498 
 
loop_ 
 _symmetry_equiv_pos_as_xyz 
 'x, y, z' 
 '-x, y, -z+1/2' 
 'x+1/2, y+1/2, z' 
 '-x+1/2, y+1/2, -z+1/2' 
 '-x, -y, -z' 
 'x, -y, z-1/2' 
 '-x+1/2, -y+1/2, -z' 
 'x+1/2, -y+1/2, z-1/2' 
 
_cell_length_a    15.1203 
_cell_length_b    21.1088 
_cell_length_c    15.6334 
_cell_angle_alpha  90.000 
_cell_angle_beta  112.977 
_cell_angle_gamma  90.000 
 
_shelx_F_squared_multiplier     1.000 
 
loop_ 
 _refln_index_h 
 _refln_index_k 
 _refln_index_l 
 _refln_F_squared_calc 
 _refln_F_squared_meas 
 _refln_F_squared_sigma 
 _refln_observed_status 
   2   0   0   109157.69   104471.89   6625.01 o 
   4   0   0    32114.70    32593.93    443.70 o 
   6   0   0      531.85      514.95     12.30 o 
   8   0   0      582.61      667.34     17.94 o 
  10   0   0     3064.57     2977.10     75.62 o 
  12   0   0     4564.77     4432.22    112.79 o 
  14   0   0      107.82       71.78     20.51 o 
  16   0   0       37.28       73.83     23.07 o 
  18   0   0       77.70       63.32     17.86 o 
   1   1   0      880.86      951.49     25.77 o 
   3   1   0    31978.76    33718.58    327.96 o 
   5   1   0     1030.06     1210.49     15.22 o 
   7   1   0    10133.48    11211.59    111.88 o 
   9   1   0     1241.98     1151.38     17.40 o 
  11   1   0      328.37      349.13      9.33 o 
  13   1   0      323.08      305.71     19.23 o 
  15   1   0       38.73       39.17     11.12 o 
  17   1   0      133.59      151.11     15.87 o 
   0   2   0    82850.12    62782.42    933.17 o 
   2   2   0     1041.57     1212.57     12.11 o 
   4   2   0      758.22      766.28     12.07 o 
   6   2   0      286.36      335.46      7.38 o 
   8   2   0        0.41        2.56      4.19 o 
  10   2   0      583.32      604.94     15.54 o 
  12   2   0     2529.13     2547.87     42.87 o 
  14   2   0      293.91      250.98     14.65 o 
  16   2   0        7.98        3.59      8.83 o 
  18   2   0       64.19       62.43     12.72 o 
   1   3   0    14297.05    14964.28    147.32 o 
   3   3   0        0.48       26.49      2.48 o 
   5   3   0     2020.90     2053.25     21.42 o 
   7   3   0       21.49       35.20      6.20 o 
   9   3   0     1258.35     1352.80     17.49 o 
  11   3   0      213.67      252.73     13.16 o 
  13   3   0      185.83      165.49     12.96 o 
  15   3   0      286.89      316.53     16.73 o 
  17   3   0      167.36      152.35     14.30 o 
   0   4   0     5809.04     6382.75     73.00 o 
   2   4   0    24237.42    25129.25    338.09 o 
   4   4   0     6761.48     7472.42     67.30 o 
   6   4   0     2290.99     2233.48     23.16 o 
   8   4   0      209.51      146.79      7.03 o 
  10   4   0      177.58      171.86     10.76 o 
  12   4   0     1525.26     1465.70     29.99 o 
  14   4   0      317.48      324.04     17.22 o 
  16   4   0       42.77       22.32     11.65 o 
  18   4   0       26.19        9.50     10.84 o 
   1   5   0    25486.20    26762.05    233.12 o 
   3   5   0      624.92      617.67      7.66 o 
   5   5   0     5246.00     5762.53     53.29 o 
   7   5   0      123.07      127.38      7.00 o 
   9   5   0     2049.88     2184.10     28.43 o 
  11   5   0     1616.49     1569.02     30.07 o 
  13   5   0      349.63      307.79     16.15 o 
  15   5   0       43.97       32.86     11.28 o 
  17   5   0       13.48       -1.23     12.77 o 
   0   6   0    28106.52    28252.87    316.64 o 
   2   6   0    13207.37    12592.54    124.61 o 
   4   6   0     2908.81     2655.01     29.10 o 
   6   6   0       29.08       33.27      4.05 o 
   8   6   0     2620.44     2689.50     28.51 o 
  10   6   0      189.36      191.26      8.47 o 
  12   6   0     2327.31     2388.13     41.39 o 
  14   6   0      115.44      108.80     12.07 o 
  16   6   0      187.22      195.76     23.18 o 
  18   6   0       31.16        5.62     17.03 o 
   1   7   0     1923.34     2119.39     20.85 o 
   3   7   0     6468.71     6300.10     64.34 o 
   5   7   0       31.32       27.15      3.28 o 
   7   7   0      184.31      208.18      7.08 o 
   9   7   0       38.06       32.86      4.24 o 
  11   7   0     1588.01     1691.93     32.49 o 
  13   7   0       71.58       82.92     11.28 o 
  15   7   0       28.92       43.00     11.28 o 
  17   7   0       10.80        7.30     12.28 o 
   0   8   0    22108.27    21723.78    244.14 o 
   2   8   0     4518.59     5113.73     46.99 o 
   4   8   0      177.94      138.12      6.89 o 
   6   8   0      683.92      669.23     11.26 o 
   8   8   0      108.96       88.75      8.23 o 
  10   8   0      591.36      586.03     14.01 o 
  12   8   0      685.31      647.52     20.19 o 
  14   8   0      210.20      183.35     14.25 o 
  16   8   0       42.58       37.70     15.33 o 
   1   9   0     2237.74     2536.31     22.79 o 
   3   9   0       65.44       59.90      4.96 o 
   5   9   0      230.90      345.19      6.76 o 
   7   9   0        5.04        2.82      4.44 o 
   9   9   0      429.94      424.56     10.20 o 
  11   9   0        0.90       -1.54      8.53 o 
  13   9   0       30.57       21.10     11.68 o 
  15   9   0       95.01       46.65     13.50 o 
  17   9   0        3.98      -13.50     13.50 o 
   0  10   0     3345.34     2902.77     36.49 o 
   2  10   0    26824.15    28806.55    251.00 o 
   4  10   0       78.46      130.34      5.18 o 
   6  10   0       88.23       53.77      3.19 o 
   8  10   0     1385.11     1388.94     19.93 o 
  10  10   0       27.84       12.00      5.55 o 
  12  10   0      992.56      969.51     29.87 o 
  14  10   0      136.56      135.56     21.79 o 
  16  10   0       20.03       -6.32     13.50 o 
   1  11   0    13136.65    14325.66    115.61 o 
   3  11   0     2100.33     2249.04     23.76 o 
   5  11   0      114.90       90.26      7.38 o 
   7  11   0      894.84      954.49     15.83 o 
   9  11   0     2031.21     1982.43     26.91 o 
  11  11   0       59.69       46.59      7.71 o 
  13  11   0       99.90      109.29     14.16 o 
  15  11   0      211.71      232.54     20.32 o 
  17  11   0        1.63       -2.56     23.07 o 
   0  12   0      564.75      619.67     12.28 o 
   2  12   0      169.34      104.95      4.59 o 
   4  12   0       33.77       47.97      3.14 o 
   6  12   0     4178.03     4179.73     41.36 o 
   8  12   0        1.06       10.12      7.40 o 
  10  12   0      561.58      556.72     22.85 o 
  12  12   0     1105.83     1089.16     32.48 o 
  14  12   0       39.72       52.14     14.10 o 
  16  12   0       73.14       61.52     25.63 o 
   1  13   0       31.93       40.08      9.35 o 
   3  13   0     1093.17      921.19     15.73 o 
   5  13   0      202.51      182.72      6.76 o 
   7  13   0     2681.42     2662.95     33.22 o 
   9  13   0      645.21      627.04     14.72 o 
  11  13   0      191.15      175.05     13.47 o 
  13  13   0      374.88      355.95     20.79 o 
  15  13   0       55.23       74.34     23.07 o 
   0  14   0       24.23       -2.24      5.36 o 
   2  14   0     1689.83     1746.05     19.92 o 
   4  14   0      873.89      916.98     14.28 o 
   6  14   0        0.34        0.64      4.27 o 
   8  14   0     2145.74     2180.28     29.60 o 
  10  14   0       10.07       32.54      9.85 o 
  12  14   0        5.88        3.73      8.90 o 
  14  14   0      174.20      174.32     25.63 o 
  16  14   0       65.97       56.40     23.07 o 
   1  15   0       63.68       76.82      4.59 o 
   3  15   0      241.57      202.46      7.28 o 
   5  15   0      126.72      103.17      5.92 o 
   7  15   0      571.08      570.28     18.50 o 
   9  15   0     2991.89     2698.25     45.67 o 
  11  15   0      342.06      298.46     17.86 o 
  13  15   0       31.56       43.38     12.30 o 
  15  15   0        0.11      -17.94     17.94 o 
   0  16   0     1052.06      961.93     22.60 o 
   2  16   0      728.51      696.81     11.88 o 
   4  16   0     2302.88     2226.32     29.05 o 
   6  16   0     2780.34     2824.50     35.75 o 
   8  16   0      411.30      351.10     13.47 o 
  10  16   0      483.66      490.04     25.63 o 
  12  16   0      162.62      167.54     14.70 o 
  14  16   0      119.35      133.30     28.20 o 
   1  17   0      158.17      139.09      6.12 o 
   3  17   0      378.55      336.81     10.84 o 
   5  17   0     3342.69     3322.49     40.65 o 
   7  17   0      583.63      531.54     12.69 o 
   9  17   0     1016.61      974.47     39.73 o 
  11  17   0       39.15       26.28     11.54 o 
  13  17   0       24.39        0.99     12.82 o 
   0  18   0      847.55      966.42     35.89 o 
   2  18   0       85.62      102.60      7.69 o 
   4  18   0      200.65      290.43     10.84 o 
   6  18   0      273.73      205.88      9.25 o 
   8  18   0      305.65      315.66     13.76 o 
  10  18   0       32.92       24.35     19.23 o 
  12  18   0       69.93       61.52     12.30 o 
  14  18   0        1.71        9.06     20.51 o 
   1  19   0     1483.80     1612.99     29.74 o 
   3  19   0       30.13        9.70      6.31 o 
   5  19   0       52.15       53.92      7.30 o 
   7  19   0       34.73       53.55      6.71 o 
   9  19   0       65.39       60.82     11.68 o 
  11  19   0        1.62        0.00     17.94 o 
  13  19   0       49.38       51.27     14.16 o 
   0  20   0     2401.65     2076.40     58.96 o 
   2  20   0       20.63       11.11      7.40 o 
   4  20   0      133.98      150.07      8.59 o 
   6  20   0       10.50        2.26      6.00 o 
   8  20   0       10.95        6.48     11.80 o 
  10  20   0      158.64      184.57     15.33 o 
  12  20   0       11.06       19.41     12.30 o 
   1  21   0       16.78       29.48      9.06 o 
   3  21   0        4.46       -6.31      6.31 o 
   5  21   0        3.54       -6.79      6.79 o 
   7  21   0      123.13      125.64      9.02 o 
   9  21   0       84.67      102.85     29.48 o 
  11  21   0        9.09      -10.06     11.68 o 
   0  22   0        2.42      -10.25     10.25 o 
   2  22   0       11.06       -5.68      6.31 o 
   4  22   0      537.94      556.75     14.39 o 
   6  22   0       23.39       16.97      7.10 o 
   8  22   0        6.36       30.76     15.38 o 
  10  22   0       11.74        0.00     17.94 o 
   1  23   0        3.98        2.56      9.06 o 
   3  23   0      402.37      390.79     14.25 o 
   5  23   0        1.56       15.01      7.46 o 
   7  23   0       94.66      146.02     10.55 o 
   9  23   0        2.98       25.63     17.94 o 
   0  24   0       29.46       17.94     12.82 o 
   2  24   0       51.43       36.63     14.10 o 
   4  24   0        5.51       -1.53      7.40 o 
   6  24   0       74.06       71.70      9.79 o 
   8  24   0       29.99       30.76     17.94 o 
   1  25   0       48.54       63.85     14.10 o 
   3  25   0       39.64       25.89      9.30 o 
   5  25   0        0.01       -1.15      8.63 o 
   7  25   0        6.80       12.82     17.94 o 
   0  26   0       10.03       17.94     15.38 o 
   2  26   0        7.53        3.03      9.85 o 
   4  26   0        0.01       -7.81      7.81 o 
   6  26   0        4.99       15.52      9.79 o 
   1  27   0        0.11      -12.82     14.10 o 
   3  27   0        1.85       -8.09      8.09 o 
   5  27   0        6.69       15.01     12.30 o 
   0  28   0       49.93       51.27     17.94 o 
 -17   1   1      166.96      180.92     13.41 o 
 -15   1   1       17.41       29.76      8.83 o 
 -13   1   1       96.07       85.39     10.79 o 
 -11   1   1       45.48       59.60      5.48 o 
  -9   1   1      371.26      487.58      9.33 o 
  -7   1   1     2163.02     2188.61     27.01 o 
  -5   1   1    15794.56    15875.05    154.60 o 
  -3   1   1    22968.57    22750.19    207.10 o 
  -1   1   1     2136.16     2302.06     23.50 o 
   1   1   1     2994.54     2777.12     33.03 o 
   3   1   1     1097.06     1156.24     14.06 o 
   5   1   1     2060.86     1963.33     22.96 o 
   7   1   1     3177.39     3157.64     35.99 o 
   9   1   1      283.69      231.10     11.47 o 
  11   1   1       23.59       12.25      5.09 o 
  13   1   1      392.84      396.56     21.75 o 
  15   1   1       40.41       15.12     10.55 o 
  17   1   1       11.44        6.89      9.88 o 
 -18   2   1      217.10      231.22     15.67 o 
 -16   2   1      915.64      978.98     25.98 o 
 -14   2   1        0.07       -7.05      8.29 o 
 -12   2   1      343.47      313.18     15.09 o 
 -10   2   1      667.57      713.64     13.82 o 
  -8   2   1     9558.27    10531.08    107.66 o 
  -6   2   1     5813.37     5992.46     62.29 o 
  -4   2   1    56332.83    57196.96    541.51 o 
  -2   2   1      136.52       79.63      2.96 o 
   0   2   1     1482.68     1724.85     18.24 o 
   2   2   1    10674.57    10416.66    116.28 o 
   4   2   1     6133.75     5943.41     60.43 o 
   6   2   1     4372.38     4425.90     47.58 o 
   8   2   1     3262.14     3250.24     37.53 o 
  10   2   1     3384.35     3224.56     38.70 o 
  12   2   1        3.08       -7.46      7.46 o 
  14   2   1       10.35        7.69      8.88 o 
  16   2   1        0.65        1.79     10.55 o 
  18   2   1       87.59      105.77     13.41 o 
 -17   3   1       34.11       24.09      9.77 o 
 -15   3   1       11.38        6.88      9.79 o 
 -13   3   1       90.80       98.48     10.79 o 
 -11   3   1     1491.34     1471.57     29.08 o 
  -9   3   1      876.13     1041.60     16.33 o 
  -7   3   1     7313.99     7925.98     81.76 o 
  -5   3   1    28506.48    29976.45    261.46 o 
  -3   3   1    11126.43    11307.83    110.78 o 
  -1   3   1      738.83      641.82      6.28 o 
   1   3   1     6193.04     6324.02     55.69 o 
   3   3   1      680.60      667.44     10.79 o 
   5   3   1       60.32       37.33      4.12 o 
   7   3   1     3270.51     3274.89     37.28 o 
   9   3   1      985.78      851.49     15.19 o 
  11   3   1        6.59       10.04      5.55 o 
  13   3   1       22.27       15.15     16.26 o 
  15   3   1       92.73      123.57     20.67 o 
  17   3   1       78.48       76.11     14.12 o 
 -18   4   1       36.60       19.60     10.84 o 
 -16   4   1      368.84      392.37     20.19 o 
 -14   4   1     1277.25     1224.94     29.08 o 
 -12   4   1      129.58       89.27     10.36 o 
 -10   4   1      180.83      177.19      7.08 o 
  -8   4   1     8645.74     8877.14     81.33 o 
  -6   4   1     2279.62     2368.06     24.02 o 
  -4   4   1    14027.07    14191.49    150.49 o 
  -2   4   1     4497.19     4362.24     39.42 o 
   0   4   1    13178.08    13857.23    121.49 o 
   2   4   1       76.91       41.30      1.99 o 
   4   4   1     4034.21     4040.50     93.97 o 
   6   4   1     7325.96     7461.15     76.70 o 
   8   4   1        1.85       17.87      4.35 o 
  10   4   1       21.46       25.89      5.18 o 
  12   4   1     1544.07     1486.69     31.01 o 
  14   4   1       18.02        0.81      9.79 o 
  16   4   1       24.76       14.33     11.28 o 
 -17   5   1       23.12       11.36      9.55 o 
 -15   5   1       29.12       24.48     10.15 o 
 -13   5   1       34.41       46.01      9.79 o 
 -11   5   1       15.37       13.51      8.02 o 
  -9   5   1        1.76       23.07     10.25 o 
  -7   5   1     8451.38     8377.85     86.61 o 
  -5   5   1        0.37       12.38      5.55 o 
  -3   5   1     1521.06     1432.74     19.24 o 
  -1   5   1     9616.00     9561.58     77.08 o 
   1   5   1    17434.48    17963.70    176.14 o 
   3   5   1     5206.83     5613.89     42.59 o 
   5   5   1    11402.19    12827.13    114.28 o 
   7   5   1      321.86      295.58      6.14 o 
   9   5   1     1705.32     1723.09     24.71 o 
  11   5   1      217.70      258.00     14.25 o 
  13   5   1        4.82        0.64     11.03 o 
  15   5   1      203.22      223.73     16.15 o 
  17   5   1       76.66       80.78     13.16 o 
 -18   6   1       28.56       14.46     11.12 o 
 -16   6   1       75.45       62.80     12.07 o 
 -14   6   1       49.16       33.86      9.79 o 
 -12   6   1        7.47       -8.29      8.29 o 
 -10   6   1     1063.40     1100.74     17.89 o 
  -8   6   1     1486.88     1747.84     32.43 o 
  -6   6   1        4.45       -1.03      1.94 o 
  -4   6   1       24.00       47.79      2.76 o 
  -2   6   1      881.85      881.57     10.24 o 
   0   6   1      974.60      932.25     15.38 o 
   2   6   1     2024.11     1851.63     18.74 o 
   4   6   1     3814.65     4174.00     39.36 o 
   6   6   1     1618.61     1904.58     20.84 o 
   8   6   1     1801.52     1775.67     20.63 o 
  10   6   1     1262.12     1268.76     21.12 o 
  12   6   1       62.61       73.56      9.79 o 
  14   6   1      252.30      277.35     16.15 o 
  16   6   1       70.59       67.70     13.16 o 
 -17   7   1        2.46      -20.51     20.51 o 
 -15   7   1        2.72        8.20      9.30 o 
 -13   7   1       20.79       13.46     11.93 o 
 -11   7   1        5.34        0.15      7.81 o 
  -9   7   1       25.07       42.42      4.50 o 
  -7   7   1        0.36        4.87      3.02 o 
  -5   7   1     2765.82     3036.88     29.67 o 
  -3   7   1     3009.03     3224.27     30.87 o 
  -1   7   1     2004.95     1932.34     17.57 o 
   1   7   1      233.94      364.80      5.31 o 
   3   7   1     3968.00     4561.40     42.13 o 
   5   7   1       65.86       56.29      4.88 o 
   7   7   1     3861.48     4451.05     43.83 o 
   9   7   1       33.82       53.17      5.84 o 
  11   7   1      639.53      669.46     19.13 o 
  13   7   1       45.29       32.38      9.79 o 
  15   7   1        0.73       -7.69      9.79 o 
  17   7   1        0.95      -10.86     10.86 o 
 -18   8   1      136.98      133.30     19.69 o 
 -16   8   1      289.98      310.89     23.36 o 
 -14   8   1      199.93      176.88     17.15 o 
 -12   8   1      590.03      560.01     23.36 o 
 -10   8   1      130.12      139.60      8.63 o 
  -8   8   1      103.07      112.64      7.03 o 
  -6   8   1     3729.05     3373.63     32.77 o 
  -4   8   1    24484.13    24337.75    238.00 o 
  -2   8   1     8888.69     8234.74     73.80 o 
   0   8   1      879.93     1028.03     10.56 o 
   2   8   1        0.84       22.59      8.83 o 
   4   8   1     5402.75     5765.12     53.11 o 
   6   8   1      564.13      468.46     11.65 o 
   8   8   1     7936.39     7921.80     74.54 o 
  10   8   1        0.23       -5.10      5.10 o 
  12   8   1     2071.50     2026.77     37.41 o 
  14   8   1      800.72      786.51     33.12 o 
  16   8   1       43.04       40.77     11.65 o 
 -17   9   1      108.58      102.79     17.86 o 
 -15   9   1       10.61        5.52     11.68 o 
 -13   9   1      169.28      220.46     17.15 o 
 -11   9   1     1154.19     1175.97     32.48 o 
  -9   9   1     1119.66     1102.70     17.19 o 
  -7   9   1     1390.03     1276.80     18.04 o 
  -5   9   1     7064.40     7622.38     69.40 o 
  -3   9   1     1385.36     1546.03     17.15 o 
  -1   9   1      724.55      872.53      9.73 o 
   1   9   1      269.66      182.34      4.76 o 
   3   9   1     7593.25     7857.54     71.49 o 
   5   9   1     1307.42     1205.74     14.06 o 
   7   9   1     1570.36     1502.72     20.55 o 
   9   9   1      194.65      244.58      9.50 o 
  11   9   1        3.90        8.11      7.10 o 
  13   9   1       22.83       19.26      9.30 o 
  15   9   1       69.16       67.36     14.16 o 
  17   9   1      192.18      242.60     22.17 o 
 -16  10   1        3.52      -12.30     12.30 o 
 -14  10   1        6.62        1.77     11.68 o 
 -12  10   1        1.89        5.59      9.85 o 
 -10  10   1     1002.76     1049.02     23.70 o 
  -8  10   1      344.05      354.81      9.29 o 
  -6  10   1     1000.89      870.07     11.98 o 
  -4  10   1     2828.37     2747.37     27.42 o 
  -2  10   1     2852.44     2962.39     29.33 o 
   0  10   1    10592.16    11781.79    112.81 o 
   2  10   1     1246.01     1239.61     14.30 o 
   4  10   1      626.44      623.33      9.52 o 
   6  10   1       20.23       26.19      4.07 o 
   8  10   1     2938.33     2979.34     36.59 o 
  10  10   1      712.19      760.65     18.29 o 
  12  10   1      288.07      324.02     19.69 o 
  14  10   1       30.54       16.66     12.69 o 
  16  10   1        4.66       -6.89     14.16 o 
 -17  11   1       82.29       70.75     17.86 o 
 -15  11   1       18.62       15.04     13.50 o 
 -13  11   1       41.80       10.25     11.68 o 
 -11  11   1     1086.61     1141.38     23.75 o 
  -9  11   1      232.44      247.47     11.10 o 
  -7  11   1      799.47      756.31     10.87 o 
  -5  11   1      526.60      464.82      8.31 o 
  -3  11   1      584.73      784.29     11.20 o 
  -1  11   1     2156.24     2248.70     21.24 o 
   1  11   1      448.49      422.01      8.69 o 
   3  11   1      324.69      462.18      7.39 o 
   5  11   1     1481.66     1519.30     18.17 o 
   7  11   1       64.92       92.98      5.66 o 
   9  11   1     1218.45     1159.53     19.25 o 
  11  11   1      729.06      826.57     27.01 o 
  13  11   1       21.97       19.78     12.30 o 
  15  11   1        0.03      -11.68     11.68 o 
 -16  12   1       41.20       11.54     14.50 o 
 -14  12   1      301.03      381.59     23.36 o 
 -12  12   1      205.71      211.96     12.07 o 
 -10  12   1     2017.94     2067.78     33.78 o 
  -8  12   1      651.74      614.64     13.23 o 
  -6  12   1      554.64      511.31      9.64 o 
  -4  12   1     1656.07     1879.76     21.26 o 
  -2  12   1     1118.55     1002.65     13.03 o 
   0  12   1      163.79      108.96      4.76 o 
   2  12   1       28.94        3.35      2.60 o 
   4  12   1     3735.77     3707.91     33.34 o 
   6  12   1      205.17      232.04     10.13 o 
   8  12   1      548.36      472.68     19.24 o 
  10  12   1        0.40        0.00      5.55 o 
  12  12   1      144.81      132.72     15.33 o 
  14  12   1        9.50      -17.94     17.94 o 
  16  12   1       48.85       48.71     25.63 o 
 -15  13   1        4.71      -12.08     21.79 o 
 -13  13   1      138.99      112.16     24.35 o 
 -11  13   1      631.94      616.35     18.46 o 
  -9  13   1     1608.13     1603.98     24.10 o 
  -7  13   1       45.60       45.70      4.73 o 
  -5  13   1      656.05      685.96     11.38 o 
  -3  13   1      837.24      917.00     19.30 o 
  -1  13   1      312.85      393.27      7.11 o 
   1  13   1     6327.42     6938.39     64.63 o 
   3  13   1        1.16        0.37      2.64 o 
   5  13   1        2.37       -2.44      3.19 o 
   7  13   1     1295.37     1159.93     18.71 o 
   9  13   1      628.42      646.45     14.32 o 
  11  13   1      182.28      200.64     14.70 o 
  13  13   1       36.24       28.20     20.51 o 
  15  13   1       95.83       89.72     28.20 o 
 -16  14   1       40.96       12.82     23.07 o 
 -14  14   1      258.48      346.07     35.89 o 
 -12  14   1      415.63      387.08     15.74 o 
 -10  14   1     2606.84     2528.32     40.60 o 
  -8  14   1       61.46       84.91      7.53 o 
  -6  14   1     1071.89     1004.37     14.85 o 
  -4  14   1     2068.91     1886.47     21.96 o 
  -2  14   1      592.26      560.65     10.05 o 
   0  14   1       86.64       81.25      3.94 o 
   2  14   1      114.94      110.90      5.18 o 
   4  14   1      241.72      268.68     11.49 o 
   6  14   1     3013.78     2984.74     32.47 o 
   8  14   1       13.11       22.32      8.28 o 
  10  14   1        3.14        7.18      8.53 o 
  12  14   1       64.29       79.47     20.51 o 
  14  14   1       76.19       28.20     20.51 o 
 -15  15   1       97.59       87.16     25.63 o 
 -13  15   1       13.29        5.77     11.54 o 
 -11  15   1       31.61       13.98     15.38 o 
  -9  15   1      220.78      185.15      9.10 o 
  -7  15   1     2092.10     2059.50     24.86 o 
  -5  15   1      922.56      957.09     14.53 o 
  -3  15   1     3261.80     3059.04     32.32 o 
  -1  15   1      264.10      319.24      6.47 o 
   1  15   1        0.61       -2.80      3.08 o 
   3  15   1      294.40      294.88      7.31 o 
   5  15   1     4083.52     3952.37     45.71 o 
   7  15   1        0.33       -2.20      6.31 o 
   9  15   1        3.54       11.54     15.41 o 
  11  15   1      302.50      347.93     18.46 o 
  13  15   1       51.15       35.89     20.51 o 
  15  15   1       11.16        0.00     23.07 o 
 -14  16   1      157.52      241.15     30.76 o 
 -12  16   1        0.35        6.84     10.43 o 
 -10  16   1        1.48       -3.73      9.85 o 
  -8  16   1     2462.69     2490.32     38.32 o 
  -6  16   1       11.86       10.14      5.18 o 
  -4  16   1     1854.69     1865.49     22.68 o 
  -2  16   1      189.98      174.71      6.76 o 
   0  16   1     1327.01     1321.65     17.31 o 
   2  16   1      467.39      424.40     11.80 o 
   4  16   1     2486.95     2515.53     32.95 o 
   6  16   1       25.14       22.81      6.21 o 
   8  16   1      907.97      988.03     21.93 o 
  10  16   1      261.74      255.92     25.63 o 
  12  16   1       51.38       74.67     12.30 o 
  14  16   1       76.02       30.76     23.07 o 
 -15  17   1        5.04        8.06     12.30 o 
 -13  17   1        5.67        1.77     11.68 o 
 -11  17   1       52.80       57.77     12.30 o 
  -9  17   1       54.15       21.79     11.54 o 
  -7  17   1       43.51       38.54      6.21 o 
  -5  17   1     1167.59     1113.90     19.16 o 
  -3  17   1      372.26      322.80      9.17 o 
  -1  17   1      344.72      331.68      9.88 o 
   1  17   1      226.13      221.34     11.72 o 
   3  17   1       60.42       40.94      5.43 o 
   5  17   1     3760.85     3531.60     43.14 o 
   7  17   1      511.44      507.32     21.81 o 
   9  17   1        0.29       -2.80      9.85 o 
  11  17   1       36.77       31.83     10.43 o 
  13  17   1       44.60       43.80     12.82 o 
 -14  18   1       37.79       36.74     13.50 o 
 -12  18   1        3.50       -5.77     10.43 o 
 -10  18   1       30.32       17.94     10.88 o 
  -8  18   1      924.60      836.15     20.61 o 
  -6  18   1      634.03      694.81     15.30 o 
  -4  18   1      209.28      208.28      9.99 o 
  -2  18   1     3137.45     3008.67     42.30 o 
   0  18   1     1602.20     1442.07     20.69 o 
   2  18   1     9218.00     8607.25     90.62 o 
   4  18   1       22.12        5.13      6.00 o 
   6  18   1        5.13       -4.88      4.88 o 
   8  18   1        0.82       -2.96      6.79 o 
  10  18   1      290.21      326.19     29.48 o 
  12  18   1        0.23       -9.85      9.85 o 
 -13  19   1        4.16      -12.82     12.82 o 
 -11  19   1        1.92       -5.13     10.88 o 
  -9  19   1      613.08      685.82     24.42 o 
  -7  19   1        9.32        1.28      6.66 o 
  -5  19   1      416.87      391.03     13.16 o 
  -3  19   1       62.48       76.78      8.29 o 
  -1  19   1      234.77      205.36     14.50 o 
   1  19   1      575.98      518.61     13.00 o 
   3  19   1      884.58      898.50     15.75 o 
   5  19   1        5.73       -4.70      5.66 o 
   7  19   1       77.43       55.68      8.29 o 
   9  19   1       90.25       98.33     13.50 o 
  11  19   1        1.69       -2.56     20.51 o 
  13  19   1       11.63        2.56     17.94 o 
 -12  20   1       44.03       25.63     23.07 o 
 -10  20   1       11.30        1.28     10.88 o 
  -8  20   1      106.69      114.52     16.12 o 
  -6  20   1      197.88      214.83     13.78 o 
  -4  20   1      144.20      154.18     10.96 o 
  -2  20   1       68.52       40.62      7.40 o 
   0  20   1     1474.69     1265.10     30.81 o 
   2  20   1     1483.36     1376.80     25.07 o 
   4  20   1       94.54      122.45      8.26 o 
   6  20   1       20.48        6.94      6.00 o 
   8  20   1        1.33       -6.18      8.10 o 
  10  20   1        1.08       -5.13     10.88 o 
  12  20   1      185.96      214.26     18.46 o 
 -11  21   1        9.69        2.56     17.94 o 
  -9  21   1       71.54      102.54     20.51 o 
  -7  21   1        9.28       -1.52      7.10 o 
  -5  21   1      425.94      378.88     12.13 o 
  -3  21   1       10.49        5.32      6.79 o 
  -1  21   1      351.54      284.54     16.31 o 
   1  21   1        9.59        5.13      5.92 o 
   3  21   1      996.25      972.17     18.55 o 
   5  21   1      244.11      240.61     12.77 o 
   7  21   1      219.11      224.40     13.76 o 
   9  21   1       74.48       80.66     13.50 o 
  11  21   1       14.43       20.85     13.50 o 
 -10  22   1        0.26       -5.13     15.38 o 
  -8  22   1       78.09       89.72     17.94 o 
  -6  22   1      235.30      237.65     13.11 o 
  -4  22   1      678.69      641.22     17.22 o 
  -2  22   1       27.35       12.82      9.06 o 
   0  22   1       15.17        1.14     12.82 o 
   2  22   1      109.18      112.30      9.18 o 
   4  22   1        6.34       10.46      7.10 o 
   6  22   1       25.04       19.12      7.10 o 
   8  22   1        0.30        5.13     15.38 o 
  10  22   1      343.64      371.36     22.60 o 
 -11  23   1       18.78       38.45     20.51 o 
  -9  23   1      108.57      158.93     23.07 o 
  -7  23   1       90.32      114.43     10.15 o 
  -5  23   1       87.61      117.68      8.97 o 
  -3  23   1      142.39      118.14     12.69 o 
  -1  23   1        2.74       -7.25      7.25 o 
   1  23   1        5.10       -7.69      7.69 o 
   3  23   1      199.32      247.69     11.43 o 
   5  23   1        9.51       23.71      8.29 o 
   7  23   1        4.38       15.38     10.88 o 
   9  23   1       10.74       10.25     17.94 o 
 -10  24   1       41.67       99.97     23.07 o 
  -8  24   1        0.83      -10.25     15.38 o 
  -6  24   1        0.78       -8.29      8.29 o 
  -4  24   1      167.01      172.48     11.28 o 
  -2  24   1       73.73       74.34     10.88 o 
   0  24   1       36.71       27.73      9.85 o 
   2  24   1        6.63        1.21      7.81 o 
   4  24   1       90.66      123.88     10.79 o 
   6  24   1        0.60       -7.10      7.10 o 
   8  24   1       39.85       56.40     17.94 o 
  -7  25   1       27.95       45.41     14.10 o 
  -5  25   1        4.75       11.91      7.16 o 
  -3  25   1       11.43       -2.56      9.06 o 
  -1  25   1       41.57       34.61     10.88 o 
   1  25   1        9.41        2.56      9.06 o 
   3  25   1      548.11      645.40     20.09 o 
   5  25   1       67.46       87.08     10.79 o 
   7  25   1      144.05      190.94     16.31 o 
  -6  26   1       76.55       97.56     11.28 o 
  -4  26   1      222.85      282.37     15.25 o 
  -2  26   1        1.05       -3.85      9.06 o 
   0  26   1       11.85       32.04     10.88 o 
   2  26   1        5.93       13.61      8.63 o 
   4  26   1       14.01        4.29      8.63 o 
   6  26   1       68.13       72.60     14.50 o 
  -5  27   1       15.47       24.76     10.67 o 
  -3  27   1       39.50       37.66     11.68 o 
  -1  27   1      180.20      171.79     16.31 o 
   1  27   1        3.46        3.33      9.30 o 
   3  27   1       95.41      109.34     15.50 o 
  -2  28   1       45.93       33.32     12.69 o 
   0  28   1       13.05       -1.28     10.88 o 
 -18   0   2      462.07      430.80     27.19 o 
 -16   0   2      459.91      548.81     27.01 o 
 -14   0   2      546.03      534.85     23.56 o 
 -12   0   2     2193.60     2126.00     46.20 o 
 -10   0   2      836.27      812.15     22.60 o 
  -8   0   2    24712.57    23918.19    339.87 o 
  -6   0   2    10205.38    10357.67    150.45 o 
  -4   0   2   238693.45   222077.45  12310.82 o 
  -2   0   2    59533.27    60219.45    527.07 o 
   0   0   2    11021.18    10582.13    151.62 o 
   2   0   2     4037.95     4372.63     63.36 o 
   4   0   2    36245.15    36334.58    493.38 o 
   6   0   2      219.18      267.45     10.43 o 
   8   0   2     1193.61     1388.93     52.55 o 
  10   0   2      295.97      284.47     24.35 o 
  12   0   2      757.54      671.63     38.45 o 
  14   0   2      614.30      587.03     38.45 o 
  16   0   2        7.02       -2.56     20.51 o 
 -19   1   2       21.38        5.34     11.07 o 
 -17   1   2       47.69       38.67     10.13 o 
 -15   1   2      198.84      202.59     12.13 o 
 -13   1   2      172.33      168.49     10.84 o 
 -11   1   2      169.96      150.42      8.83 o 
  -9   1   2       15.77       30.55      7.30 o 
  -7   1   2       43.94        4.39      8.63 o 
  -5   1   2     4092.92     3978.62     50.32 o 
  -3   1   2     1187.85     1251.90     11.57 o 
  -1   1   2      551.26      561.14      4.95 o 
   1   1   2     4559.40     5106.18     58.66 o 
   3   1   2      322.58      309.79      8.01 o 
   5   1   2      370.74      325.74     10.36 o 
   7   1   2     1215.54     1323.62     19.10 o 
   9   1   2      587.10      668.29     13.87 o 
  11   1   2     1348.79     1357.89     22.41 o 
  13   1   2       80.32       82.54     15.33 o 
  15   1   2      162.61      155.35     18.13 o 
  17   1   2       11.01        2.77      9.60 o 
 -18   2   2      237.66      252.29     16.31 o 
 -16   2   2      127.06      124.66     11.17 o 
 -14   2   2       26.93        7.93      7.30 o 
 -12   2   2     2907.85     2747.76     45.37 o 
 -10   2   2      248.54      234.98      7.87 o 
  -8   2   2     2364.79     2402.44     44.17 o 
  -6   2   2     8069.07     8794.28     90.61 o 
  -4   2   2    85609.11    88939.43   1106.38 o 
  -2   2   2    12831.40    13470.21     99.20 o 
   0   2   2      158.14      123.29      5.50 o 
   2   2   2     1377.13     1330.28     29.57 o 
   4   2   2     1041.33      971.15     13.66 o 
   6   2   2     1154.30     1203.15     17.12 o 
   8   2   2       54.96       65.87      5.66 o 
  10   2   2     1225.85     1247.03     20.45 o 
  12   2   2       18.06       17.45      7.71 o 
  14   2   2     1246.26     1270.24     41.02 o 
  16   2   2        0.56      -10.15     10.15 o 
 -19   3   2        2.63       -1.31     11.43 o 
 -17   3   2       53.37       52.11     11.07 o 
 -15   3   2      312.95      316.06     15.22 o 
 -13   3   2     1003.04     1069.63     26.56 o 
 -11   3   2      495.63      442.87     15.74 o 
  -9   3   2      658.75      556.15     18.47 o 
  -7   3   2      189.52      164.96      5.81 o 
  -5   3   2    20005.05    19677.77    193.15 o 
  -3   3   2      285.51      242.22      4.23 o 
  -1   3   2      967.24      989.51      8.84 o 
   1   3   2    33499.61    33520.57    436.64 o 
   3   3   2    10857.31    10853.12    122.20 o 
   5   3   2     5165.17     5100.38     53.72 o 
   7   3   2     7782.98     8035.32     83.12 o 
   9   3   2        4.32       -0.15      5.92 o 
  11   3   2      528.21      554.23     14.37 o 
  13   3   2       29.76        2.96     11.68 o 
  15   3   2      117.56      120.07     13.76 o 
  17   3   2       69.39       62.28     13.92 o 
 -18   4   2       38.12       28.77     11.43 o 
 -16   4   2       19.23        2.05      8.59 o 
 -14   4   2       22.72       20.20      8.63 o 
 -12   4   2      245.52      233.54     22.42 o 
 -10   4   2    10307.70    10378.32    107.55 o 
  -8   4   2      349.76      503.36      9.25 o 
  -6   4   2     6363.70     6235.40     63.56 o 
  -4   4   2      873.98     1022.47     13.00 o 
  -2   4   2    17285.56    17552.92    139.85 o 
   0   4   2    28929.31    29598.72    255.51 o 
   2   4   2     6770.77     6435.74     60.39 o 
   4   4   2     3219.37     3536.90     61.97 o 
   6   4   2     4154.05     4319.54     47.29 o 
   8   4   2      799.64      963.64     16.29 o 
  10   4   2        0.05        1.13      5.09 o 
  12   4   2     1024.40      957.79     23.38 o 
  14   4   2      136.50      112.52     12.77 o 
  16   4   2      237.21      234.50     16.73 o 
 -17   5   2       63.09       46.01     10.40 o 
 -15   5   2        5.79       -2.80      8.63 o 
 -13   5   2      697.10      697.20     21.67 o 
 -11   5   2      889.32      879.16     21.67 o 
  -9   5   2     2263.57     2427.67     26.54 o 
  -7   5   2        4.20       -2.11      2.11 o 
  -5   5   2    13329.33    13350.15    135.32 o 
  -3   5   2    11979.35    12150.50    106.81 o 
  -1   5   2       14.33       10.48      4.12 o 
   1   5   2       66.37       65.59      3.85 o 
   3   5   2      239.89      242.59      5.48 o 
   5   5   2      659.24      717.94     11.77 o 
   7   5   2     2240.59     2481.85     30.56 o 
   9   5   2      446.69      399.93     10.83 o 
  11   5   2       11.35       -3.71      5.07 o 
  13   5   2      115.37      117.48     14.00 o 
  15   5   2       31.11       27.85     11.28 o 
  17   5   2       63.47       42.91     13.47 o 
 -18   6   2       55.41       49.82     16.58 o 
 -16   6   2       14.89        1.71     14.10 o 
 -14   6   2      231.64      193.11     14.25 o 
 -12   6   2     7565.40     7178.29     95.70 o 
 -10   6   2     1595.29     1692.01     27.52 o 
  -8   6   2        8.95       20.08      3.02 o 
  -6   6   2     9407.08     9455.46     94.65 o 
  -4   6   2      247.44      254.96      4.73 o 
  -2   6   2     4211.73     4288.42     36.06 o 
   0   6   2    15707.31    15788.26    137.06 o 
   2   6   2    10885.92    11015.74     97.38 o 
   4   6   2      567.52      542.24     13.57 o 
   6   6   2      993.81      934.17     11.62 o 
   8   6   2      388.76      367.66     12.67 o 
  10   6   2       16.78       18.24      5.84 o 
  12   6   2      357.80      380.44     16.48 o 
  14   6   2      152.37      162.90     14.12 o 
  16   6   2       97.07      121.66     15.25 o 
 -17   7   2      518.17      561.55     42.33 o 
 -15   7   2       50.98       38.45     12.69 o 
 -13   7   2       70.05       51.66     11.68 o 
 -11   7   2        6.89        0.00      9.06 o 
  -9   7   2        3.53        6.84      3.24 o 
  -7   7   2     3265.78     3163.49     35.31 o 
  -5   7   2     1654.58     1633.15     20.39 o 
  -3   7   2     3344.06     3382.19     32.29 o 
  -1   7   2      781.77      985.71     10.03 o 
   1   7   2     3830.36     4036.68     37.32 o 
   3   7   2     5890.22     6486.75     59.10 o 
   5   7   2      192.56      276.34      6.25 o 
   7   7   2     6151.49     6366.48     60.60 o 
   9   7   2     1496.42     1333.08     21.23 o 
  11   7   2       20.24       14.48      7.10 o 
  13   7   2      101.10      100.02     11.28 o 
  15   7   2       30.95       31.63     11.65 o 
  17   7   2        8.57        0.00     12.77 o 
 -18   8   2       96.00      129.24     15.74 o 
 -16   8   2       14.37       12.99     13.50 o 
 -14   8   2        0.02        1.40      9.85 o 
 -12   8   2      235.55      212.00     15.33 o 
 -10   8   2      792.79      731.76     17.26 o 
  -8   8   2       32.91       35.77      4.03 o 
  -6   8   2      534.28      524.44      8.08 o 
  -4   8   2      320.58      298.00      5.96 o 
  -2   8   2     1093.08     1249.51     12.67 o 
   0   8   2       68.33       76.21      3.85 o 
   2   8   2     6109.93     6465.31     59.11 o 
   4   8   2     7749.58     8103.36     83.99 o 
   6   8   2       35.12       61.07      8.07 o 
   8   8   2        0.63        7.18      4.56 o 
  10   8   2        9.87        5.82      5.09 o 
  12   8   2     1154.08     1084.20     31.99 o 
  14   8   2       96.15       66.23     11.84 o 
  16   8   2       96.90      114.26     14.65 o 
 -17   9   2      314.38      349.67     24.42 o 
 -15   9   2      169.58      171.49     17.15 o 
 -13   9   2       11.02       -9.85      9.85 o 
 -11   9   2     1381.74     1368.34     26.01 o 
  -9   9   2       15.75       32.56      4.81 o 
  -7   9   2     3004.42     3000.20     27.13 o 
  -5   9   2     8299.09     8566.68     77.63 o 
  -3   9   2    12525.59    14023.33    124.46 o 
  -1   9   2     2784.50     3251.74     28.39 o 
   1   9   2     9282.16    10219.40     82.99 o 
   3   9   2       20.73       29.03      5.04 o 
   5   9   2      658.47      778.78     12.56 o 
   7   9   2       12.30       20.23      3.79 o 
   9   9   2      360.04      391.52     11.92 o 
  11   9   2      144.43      166.29     11.65 o 
  13   9   2      297.99      298.21     16.15 o 
  15   9   2        2.92        4.87     10.82 o 
 -18  10   2       17.98       19.00     15.33 o 
 -16  10   2        0.29      -11.68     11.68 o 
 -14  10   2      217.81      230.27     17.86 o 
 -12  10   2     1426.97     1492.52     28.61 o 
 -10  10   2        5.84       -5.38      6.59 o 
  -8  10   2     5392.01     5159.09     56.47 o 
  -6  10   2      484.61      549.95     12.45 o 
  -4  10   2     2243.66     2407.71     28.77 o 
  -2  10   2     5738.27     6111.22     56.37 o 
   0  10   2       66.14       38.11      4.07 o 
   2  10   2     8900.52     8562.94     70.39 o 
   4  10   2     4485.66     4249.22     40.91 o 
   6  10   2       34.08       24.92      6.21 o 
   8  10   2      174.11      169.71     15.83 o 
  10  10   2      217.72      224.77      9.77 o 
  12  10   2        0.04       -8.96      8.96 o 
  14  10   2      300.54      317.87     21.53 o 
  16  10   2       17.80      -23.07     23.07 o 
 -17  11   2        7.31        9.50     15.33 o 
 -15  11   2      164.04      184.69     17.94 o 
 -13  11   2        1.11       -9.85      9.85 o 
 -11  11   2        2.78       -6.31      6.31 o 
  -9  11   2      228.56      226.55      8.47 o 
  -7  11   2        0.10       -1.00      2.89 o 
  -5  11   2      341.96      458.88      8.31 o 
  -3  11   2     8010.15     8083.03     74.03 o 
  -1  11   2    13591.87    14622.64    117.86 o 
   1  11   2     1112.41     1314.79     15.23 o 
   3  11   2     5219.92     5449.96     46.63 o 
   5  11   2     1735.04     1927.99     21.22 o 
   7  11   2       16.88       18.00      4.20 o 
   9  11   2     2838.19     2735.78     34.90 o 
  11  11   2       35.04       30.56     23.07 o 
  13  11   2       49.88       30.93     13.50 o 
  15  11   2       11.38       12.82     23.07 o 
 -16  12   2        2.36       -5.47     13.50 o 
 -14  12   2      330.00      318.56     21.53 o 
 -12  12   2        1.63       -6.24      8.72 o 
 -10  12   2      256.15      223.69     12.07 o 
  -8  12   2      336.34      299.04      9.60 o 
  -6  12   2      288.79      273.63      7.14 o 
  -4  12   2     3330.22     3661.34     36.66 o 
  -2  12   2     1003.84      952.01     11.16 o 
   0  12   2     7433.81     7452.46     68.52 o 
   2  12   2     1379.26     1194.08     13.40 o 
   4  12   2      331.42      415.86     12.25 o 
   6  12   2     1038.60     1031.91     16.46 o 
   8  12   2       10.08        2.97      5.55 o 
  10  12   2      114.31      114.71      9.52 o 
  12  12   2      894.54      866.45     46.14 o 
  14  12   2       92.71      138.43     25.63 o 
 -17  13   2        2.67      -23.07     23.07 o 
 -15  13   2        6.88       10.94     13.50 o 
 -13  13   2        3.75        6.89      8.29 o 
 -11  13   2      836.74      915.68     37.94 o 
  -9  13   2      561.91      489.23     12.69 o 
  -7  13   2      330.11      323.43      8.62 o 
  -5  13   2      469.58      461.57      9.28 o 
  -3  13   2      365.67      291.53      7.28 o 
  -1  13   2      761.22      715.38      9.56 o 
   1  13   2     2924.42     2830.79     29.23 o 
   3  13   2      590.66      674.69      9.56 o 
   5  13   2     1095.13     1020.91     14.22 o 
   7  13   2     6031.54     5849.04     64.57 o 
   9  13   2        4.29       15.70      6.56 o 
  11  13   2        7.58        2.56     15.38 o 
  13  13   2        7.68        2.56     17.94 o 
  15  13   2        3.48       10.25     23.07 o 
 -16  14   2       10.01       17.94     20.51 o 
 -14  14   2        2.89       -1.15      8.79 o 
 -12  14   2      508.97      550.87     18.46 o 
 -10  14   2      264.87      270.56     13.58 o 
  -8  14   2        1.24       -1.33      3.71 o 
  -6  14   2      573.66      584.35     10.98 o 
  -4  14   2     1776.88     1789.54     21.30 o 
  -2  14   2     2820.30     2826.76     26.56 o 
   0  14   2     1562.25     1518.68     17.96 o 
   2  14   2      877.20      910.27     13.45 o 
   4  14   2       15.39       15.91      5.55 o 
   6  14   2       41.99       77.98     11.73 o 
   8  14   2      567.17      542.31     15.92 o 
  10  14   2        7.61       -2.56      8.53 o 
  12  14   2      198.26      215.33     28.20 o 
  14  14   2      147.25      197.39     30.76 o 
 -15  15   2       16.37      -20.51     20.51 o 
 -13  15   2      183.82      191.81     13.16 o 
 -11  15   2       89.24       80.59     12.35 o 
  -9  15   2       41.09       21.36      7.40 o 
  -7  15   2      482.50      467.78     10.81 o 
  -5  15   2     1302.85     1268.32     17.36 o 
  -3  15   2       85.43       94.82      5.43 o 
  -1  15   2     1704.72     1782.40     21.61 o 
   1  15   2      577.73      615.14     12.37 o 
   3  15   2     2947.34     2805.61     30.66 o 
   5  15   2     5250.30     4885.07     54.96 o 
   7  15   2      419.54      320.29     12.90 o 
   9  15   2      141.98      114.37      9.61 o 
  11  15   2        6.86       -3.08     23.07 o 
  13  15   2       30.78      -17.94     17.94 o 
 -14  16   2       29.47       34.06     12.30 o 
 -12  16   2      110.74      119.38     13.50 o 
 -10  16   2     2307.19     2183.27     37.36 o 
  -8  16   2      182.62      132.39      7.60 o 
  -6  16   2       68.57       46.43      6.21 o 
  -4  16   2      142.36      151.58      6.34 o 
  -2  16   2       64.89       67.78      4.56 o 
   0  16   2     1513.40     1515.43     21.73 o 
   2  16   2      352.53      340.37      9.58 o 
   4  16   2      256.41      211.50     11.47 o 
   6  16   2      249.57      263.12     12.62 o 
   8  16   2      102.14       93.44     17.79 o 
  10  16   2      103.24       95.20     12.30 o 
  12  16   2       22.20        7.46     25.63 o 
  14  16   2       52.01       30.76     25.63 o 
 -15  17   2       37.23       50.52     14.70 o 
 -13  17   2        2.51        6.11     12.82 o 
 -11  17   2       72.00       59.41     12.69 o 
  -9  17   2      182.19      173.62     15.38 o 
  -7  17   2        5.02       -5.43      5.43 o 
  -5  17   2        0.39       -3.10      4.76 o 
  -3  17   2     5227.67     5030.78     56.33 o 
  -1  17   2      167.45      184.43      8.06 o 
   1  17   2      406.57      410.67     11.43 o 
   3  17   2     2079.80     2156.05     26.03 o 
   5  17   2     1347.89     1293.11     21.00 o 
   7  17   2      274.19      255.75     12.62 o 
   9  17   2      877.96      976.92     23.43 o 
  11  17   2       79.65       91.10     12.30 o 
  13  17   2        1.47       -0.79     10.87 o 
 -14  18   2        1.74       -6.96     12.82 o 
 -12  18   2       66.85       83.31     41.02 o 
 -10  18   2      259.95      232.06     16.31 o 
  -8  18   2      139.42      189.17      9.10 o 
  -6  18   2      505.19      496.23     15.25 o 
  -4  18   2       56.45       56.50      6.67 o 
  -2  18   2       66.39       64.31      7.77 o 
   0  18   2      185.64      190.44      8.83 o 
   2  18   2        0.00        9.47     11.46 o 
   4  18   2     1341.85     1317.75     21.98 o 
   6  18   2        0.19       -4.88      4.88 o 
   8  18   2       18.32       20.66      7.81 o 
  10  18   2      184.77      164.97     14.70 o 
  12  18   2       15.96       15.38     12.30 o 
 -13  19   2        7.39      -10.65     11.68 o 
 -11  19   2       88.03      117.41     15.38 o 
  -9  19   2       57.16       47.42     12.69 o 
  -7  19   2      624.39      588.96     16.15 o 
  -5  19   2      398.16      369.76     13.76 o 
  -3  19   2     2538.08     2593.58     38.42 o 
  -1  19   2      138.29      155.14      9.79 o 
   1  19   2        2.02        9.97      5.66 o 
   3  19   2      782.30      742.81     14.18 o 
   5  19   2      308.12      292.60     10.92 o 
   7  19   2        0.33        2.49      7.10 o 
   9  19   2      151.20      196.80     16.01 o 
  11  19   2       61.27       62.30     19.23 o 
 -12  20   2        0.61       -2.37     11.68 o 
 -10  20   2      206.21      202.51     23.07 o 
  -8  20   2        3.53        2.56      8.53 o 
  -6  20   2       15.36       23.58      8.53 o 
  -4  20   2      804.19      661.30     17.22 o 
  -2  20   2     1460.03     1357.36     32.63 o 
   0  20   2      103.80      151.51     14.44 o 
   2  20   2      693.43      689.28     16.63 o 
   4  20   2       77.02       80.07      7.78 o 
   6  20   2        2.74       -5.13      5.33 o 
   8  20   2       14.63       20.27      8.63 o 
  10  20   2       62.29       49.57     12.30 o 
  12  20   2       67.56       73.31     14.70 o 
 -11  21   2      189.67      179.44     23.07 o 
  -9  21   2      148.68      166.62     20.51 o 
  -7  21   2      116.15       94.31      9.79 o 
  -5  21   2      370.98      393.66     14.25 o 
  -3  21   2        0.85        1.71      5.92 o 
  -1  21   2       81.11       81.26     10.88 o 
   1  21   2        0.00       -1.57      5.66 o 
   3  21   2        4.65        0.37      5.43 o 
   5  21   2       38.20       26.94      6.96 o 
   7  21   2        0.42        3.77      7.81 o 
   9  21   2        0.02       -7.69     12.82 o 
  11  21   2      277.41      321.36     21.53 o 
 -12  22   2       38.20       33.32     20.51 o 
 -10  22   2       77.62       61.52     20.51 o 
  -8  22   2        5.86       -8.53      8.53 o 
  -6  22   2        5.95       -3.47      7.81 o 
  -4  22   2       49.87       49.56      8.29 o 
  -2  22   2        0.01        5.13      9.06 o 
   0  22   2      372.44      412.73     18.13 o 
   2  22   2       66.75       52.52     10.72 o 
   4  22   2      152.33      152.45     10.79 o 
   6  22   2       16.84       26.44      8.29 o 
   8  22   2       10.55       -8.97     10.88 o 
  10  22   2        9.17       30.93     21.79 o 
 -11  23   2       30.68       46.14     20.51 o 
  -9  23   2       30.12       33.32     17.94 o 
  -7  23   2       57.20       70.71      9.79 o 
  -5  23   2      139.77      163.38     13.74 o 
  -3  23   2       81.27       79.98     15.38 o 
  -1  23   2       26.11       29.85     11.54 o 
   1  23   2       40.42       36.52      7.81 o 
   3  23   2       17.43       10.59      6.67 o 
   5  23   2        1.80       -4.50      7.10 o 
   7  23   2       59.94       54.72     12.69 o 
   9  23   2       80.14      115.36     20.51 o 
 -10  24   2        5.39       12.82     17.94 o 
  -8  24   2       17.95       21.58     14.10 o 
  -6  24   2       43.77       29.29      8.29 o 
  -4  24   2        0.50       -9.06      9.06 o 
  -2  24   2       25.49       19.58     10.25 o 
   0  24   2       29.51       24.35      9.06 o 
   2  24   2        5.16       -6.24      6.67 o 
   4  24   2        0.34       -8.29      8.29 o 
   6  24   2       75.57       98.71     14.50 o 
   8  24   2       61.33       89.72     20.51 o 
  -9  25   2       22.38       17.94     20.51 o 
  -7  25   2       41.19       57.06     12.30 o 
  -5  25   2      102.87      104.85     15.38 o 
  -3  25   2        7.28        8.97      9.06 o 
  -1  25   2       22.64       25.63     12.82 o 
   1  25   2       75.83      112.45     10.79 o 
   3  25   2        0.26       -1.40      6.96 o 
   5  25   2       21.33        7.09      9.02 o 
   7  25   2      112.73      144.22     16.66 o 
  -6  26   2        0.47       -8.19      8.63 o 
  -4  26   2       20.69       30.76     10.88 o 
  -2  26   2        0.15       -9.06      9.06 o 
   0  26   2       45.32       57.58     10.79 o 
   2  26   2       18.73       19.23      9.30 o 
   4  26   2      253.23      341.24     16.39 o 
   6  26   2        9.08      -11.54     12.69 o 
  -5  27   2        0.27      -12.46     12.46 o 
  -3  27   2      108.11      107.91     14.50 o 
  -1  27   2       24.92       34.53     11.20 o 
   1  27   2       15.71        9.23      9.30 o 
   3  27   2       35.55       43.65     10.15 o 
   0  28   2       23.18       11.11     10.36 o 
 -19   1   3       14.27       12.74     11.49 o 
 -17   1   3      359.82      353.51     16.88 o 
 -15   1   3        0.87       -7.69      7.69 o 
 -13   1   3       31.83       33.57      7.30 o 
 -11   1   3      777.72      737.86     16.59 o 
  -9   1   3     9064.36     8472.78     91.64 o 
  -7   1   3     2300.58     2493.43     26.57 o 
  -5   1   3    52179.22    53353.89    466.31 o 
  -3   1   3    55765.64    55980.48    400.88 o 
  -1   1   3    23681.69    23743.80    173.22 o 
   1   1   3      242.53      381.98      7.81 o 
   3   1   3     1178.45     1231.95     15.98 o 
   5   1   3     2384.68     2640.90     30.95 o 
   7   1   3     3037.69     3153.01     37.38 o 
   9   1   3      137.39      113.62      7.38 o 
  11   1   3      282.06      221.49     10.02 o 
  13   1   3     1085.13     1035.66     34.44 o 
  15   1   3       10.19       10.25     14.50 o 
  17   1   3       10.14       -5.62     12.28 o 
 -18   2   3      151.71      179.53     14.23 o 
 -16   2   3      220.71      224.25     13.10 o 
 -14   2   3     1141.69     1147.87     24.30 o 
 -12   2   3       24.30       13.40      6.96 o 
 -10   2   3     1083.80     1055.46     19.52 o 
  -8   2   3    12868.79    13972.51    126.88 o 
  -6   2   3      191.82      259.38      6.71 o 
  -4   2   3     4489.87     4236.07     28.63 o 
  -2   2   3      918.32      982.39      8.84 o 
   0   2   3   255808.13   231024.34   8428.81 o 
   2   2   3     4783.32     5002.28     64.42 o 
   4   2   3      497.96      377.20      7.96 o 
   6   2   3     3841.98     3619.82     41.24 o 
   8   2   3     1969.54     1842.65     25.80 o 
  10   2   3      708.96      668.17     15.22 o 
  12   2   3     2571.45     2721.80     53.03 o 
  14   2   3        4.33      -11.68     11.68 o 
  16   2   3       36.86       15.36     13.90 o 
 -19   3   3       11.47      -12.07     12.07 o 
 -17   3   3       70.14       72.39     11.65 o 
 -15   3   3       17.31        6.50      7.53 o 
 -13   3   3      287.27      227.91     12.95 o 
 -11   3   3       67.25       66.68      7.03 o 
  -9   3   3     1357.51     1731.94     58.55 o 
  -7   3   3    37343.24    38988.24    611.01 o 
  -5   3   3     3845.43     3910.66     33.39 o 
  -3   3   3    15875.24    15988.15    109.50 o 
  -1   3   3    21678.68    22273.30    152.15 o 
   1   3   3    30681.15    31094.05    267.76 o 
   3   3   3      100.11       84.03     12.82 o 
   5   3   3       21.64       51.27      9.67 o 
   7   3   3     4745.99     5072.78     55.94 o 
   9   3   3      411.36      387.00     11.32 o 
  11   3   3      230.60      169.58      9.29 o 
  13   3   3      218.26      203.94     17.15 o 
  15   3   3        0.13      -11.60     11.60 o 
  17   3   3        0.89      -10.86     10.86 o 
 -18   4   3      172.25      236.83     18.08 o 
 -16   4   3       24.59        1.28      8.26 o 
 -14   4   3      166.41      173.61     11.17 o 
 -12   4   3      143.55      161.18     12.28 o 
 -10   4   3     2659.60     2677.69     34.16 o 
  -8   4   3     3498.26     3654.80     48.09 o 
  -6   4   3       72.58       75.71      5.48 o 
  -4   4   3    15888.29    15388.93    123.44 o 
  -2   4   3     8860.62     8770.08     61.03 o 
   0   4   3     4239.02     4793.81     41.48 o 
   2   4   3     4516.24     4734.61     43.51 o 
   4   4   3     9481.38    10345.25    119.24 o 
   6   4   3      561.24      584.42     11.43 o 
   8   4   3     2987.97     3049.23     38.85 o 
  10   4   3      676.87      631.36     14.37 o 
  12   4   3      779.93      821.98     22.24 o 
  14   4   3       24.74       20.93     10.15 o 
  16   4   3       12.53       13.18     11.65 o 
 -19   5   3       79.52      106.82     15.44 o 
 -17   5   3       11.48       10.60     11.28 o 
 -15   5   3       18.13       25.77      9.79 o 
 -13   5   3        3.45       -2.56      9.06 o 
 -11   5   3     3341.98     3426.10     62.52 o 
  -9   5   3     1063.19     1010.06     18.86 o 
  -7   5   3      227.71      223.79     11.47 o 
  -5   5   3       31.45       37.91      2.81 o 
  -3   5   3       94.11      121.81      6.89 o 
  -1   5   3     2288.29     2190.24     29.57 o 
   1   5   3     2054.96     1898.41     18.51 o 
   3   5   3     8249.29     8316.94     74.96 o 
   5   5   3      548.51      388.49      8.92 o 
   7   5   3      764.73      785.67     14.53 o 
   9   5   3       98.04       82.52      6.96 o 
  11   5   3       88.21       55.60      7.17 o 
  13   5   3       40.77       29.95      9.79 o 
  15   5   3        3.74        0.25     10.15 o 
 -18   6   3       28.98       31.17     12.77 o 
 -16   6   3      297.69      340.96     23.56 o 
 -14   6   3        1.88       -8.39      9.85 o 
 -12   6   3      280.30      269.54     55.11 o 
 -10   6   3      173.64      203.44      9.60 o 
  -8   6   3      886.86     1162.11     15.95 o 
  -6   6   3      257.99      408.03     10.36 o 
  -4   6   3     6571.39     6708.29     61.19 o 
  -2   6   3     4439.81     4307.79     33.59 o 
   0   6   3     5284.88     5494.98     45.30 o 
   2   6   3     6108.66     6262.30     65.54 o 
   4   6   3      552.15      647.60     15.09 o 
   6   6   3      719.12      839.20     13.14 o 
   8   6   3       75.47       45.93      5.66 o 
  10   6   3      302.46      273.80     11.07 o 
  12   6   3       83.76       94.43     11.28 o 
  14   6   3       52.30       49.12     11.12 o 
  16   6   3        0.05       -4.89     11.28 o 
 -17   7   3        0.38       -7.56      9.79 o 
 -15   7   3       34.57       35.62      9.79 o 
 -13   7   3       40.18       19.13     17.94 o 
 -11   7   3       92.22       86.16      8.83 o 
  -9   7   3      963.04      907.80     14.41 o 
  -7   7   3        1.03        3.18      2.00 o 
  -5   7   3      242.79      326.78      9.36 o 
  -3   7   3       51.93       62.50      3.69 o 
  -1   7   3       58.44       58.27      3.52 o 
   1   7   3      140.84      147.32      5.37 o 
   3   7   3      887.87      978.78     11.19 o 
   5   7   3     6680.76     7869.89     65.83 o 
   7   7   3     1257.66     1283.31     15.09 o 
   9   7   3      290.83      281.71      9.42 o 
  11   7   3      337.58      312.63     14.98 o 
  13   7   3      110.79      111.39     12.62 o 
  15   7   3      116.68      143.33     14.65 o 
 -18   8   3       57.13       52.98     13.32 o 
 -16   8   3     1019.06     1162.13     31.01 o 
 -14   8   3      168.57      182.96     17.15 o 
 -12   8   3     1393.49     1300.08     25.65 o 
 -10   8   3      295.17      259.92     10.86 o 
  -8   8   3       64.53       42.69      3.68 o 
  -6   8   3      565.09      477.46      7.95 o 
  -4   8   3     1459.90     1597.42     17.54 o 
  -2   8   3    14320.48    13771.68    110.89 o 
   0   8   3    13400.90    13746.59    120.54 o 
   2   8   3     9456.76     9879.68     88.42 o 
   4   8   3     5890.41     6348.19     59.05 o 
   6   8   3        8.84        2.14      3.63 o 
   8   8   3     3468.42     3455.88     42.10 o 
  10   8   3       40.00       32.65      6.35 o 
  12   8   3     1314.26     1316.32     29.30 o 
  14   8   3       25.24       10.11     10.15 o 
  16   8   3        3.84       -4.35     13.11 o 
 -17   9   3        3.27       -4.90     11.43 o 
 -15   9   3      248.26      257.06     18.97 o 
 -13   9   3       54.51       49.96     10.88 o 
 -11   9   3      939.44      828.27     19.21 o 
  -9   9   3      552.22      502.02     12.58 o 
  -7   9   3     9851.24    10560.05    124.18 o 
  -5   9   3     2773.49     3009.82     30.20 o 
  -3   9   3      594.82      775.53      8.27 o 
  -1   9   3    15005.75    15942.43    157.28 o 
   1   9   3      116.76       79.37      8.11 o 
   3   9   3        7.53       46.52      5.24 o 
   5   9   3     2166.53     2144.75     33.49 o 
   7   9   3       60.81       75.03      8.41 o 
   9   9   3      708.10      689.63     24.79 o 
  11   9   3        4.63        5.93      8.29 o 
  13   9   3       40.98       24.10     13.53 o 
  15   9   3       75.62       47.50     15.33 o 
 -18  10   3      106.20      111.53     19.04 o 
 -16  10   3       15.58       34.61     14.50 o 
 -14  10   3      180.05      181.77     17.15 o 
 -12  10   3      716.07      679.29     19.21 o 
 -10  10   3       50.46       52.67      7.46 o 
  -8  10   3      173.72      164.07      6.15 o 
  -6  10   3      108.45      112.92      5.91 o 
  -4  10   3     8356.65     9050.79     82.49 o 
  -2  10   3     3871.44     4589.73     39.55 o 
   0  10   3     9898.16     9761.99     88.01 o 
   2  10   3      431.76      563.97      7.65 o 
   4  10   3     2520.27     2492.39     25.09 o 
   6  10   3      553.18      611.25     11.79 o 
   8  10   3       90.98      100.42      5.95 o 
  10  10   3      240.84      230.63     10.73 o 
  12  10   3      413.16      406.29     17.64 o 
  14  10   3       49.09       97.41     25.63 o 
 -17  11   3        3.57        1.03     10.55 o 
 -15  11   3      109.87       96.15     16.31 o 
 -13  11   3       54.83       46.43      8.29 o 
 -11  11   3      199.36      191.09     10.86 o 
  -9  11   3        1.54       -2.10      4.81 o 
  -7  11   3     2972.26     2856.96     29.87 o 
  -5  11   3     1387.04     1481.27     17.77 o 
  -3  11   3      133.64      163.50      4.24 o 
  -1  11   3      288.66      379.17      6.33 o 
   1  11   3      120.29      171.11      5.59 o 
   3  11   3       17.11       17.64      5.10 o 
   5  11   3     2684.39     2706.07     32.53 o 
   7  11   3       99.21      111.60      8.09 o 
   9  11   3        0.26       -4.91      4.99 o 
  11  11   3      223.50      247.15     28.20 o 
  13  11   3       24.92        7.69     20.51 o 
  15  11   3       54.80       41.02     25.63 o 
 -16  12   3      116.20      138.11     21.79 o 
 -14  12   3        0.06       -2.56     10.27 o 
 -12  12   3      437.23      483.34     16.95 o 
 -10  12   3     1549.40     1509.91     27.87 o 
  -8  12   3      802.37      815.06     12.44 o 
  -6  12   3       57.58       52.60      5.77 o 
  -4  12   3      197.28      170.83      6.12 o 
  -2  12   3     4050.30     3963.86     34.97 o 
   0  12   3      202.36      152.50      6.28 o 
   2  12   3     2326.78     2521.87     23.87 o 
   4  12   3      208.22      296.29      6.76 o 
   6  12   3        5.43        7.84      4.50 o 
   8  12   3     1205.49     1145.75     22.81 o 
  10  12   3      461.09      478.72     26.92 o 
  12  12   3      150.37      133.30     23.07 o 
  14  12   3        0.09       12.82     20.51 o 
 -17  13   3        0.00      -21.79     21.79 o 
 -15  13   3       84.96      105.10     16.31 o 
 -13  13   3       16.83       10.25      9.67 o 
 -11  13   3       28.70       20.35      8.29 o 
  -9  13   3     1322.25     1214.41     21.46 o 
  -7  13   3      951.81      888.49     15.89 o 
  -5  13   3      944.00      963.32     13.70 o 
  -3  13   3     7024.66     7306.35     68.27 o 
  -1  13   3       30.65       36.90      4.16 o 
   1  13   3     2734.16     2726.77     29.28 o 
   3  13   3      539.14      458.28     10.53 o 
   5  13   3      775.46      718.55     12.14 o 
   7  13   3     1339.29     1255.53     24.31 o 
   9  13   3     1675.58     1502.60     27.62 o 
  11  13   3       12.81        7.69     17.94 o 
  13  13   3       93.50       76.90     23.07 o 
  15  13   3      157.39      146.12     33.32 o 
 -16  14   3      231.84      228.00     20.79 o 
 -14  14   3       94.27       68.73     10.55 o 
 -12  14   3     1372.02     1433.96     33.00 o 
 -10  14   3      948.83      914.75     22.10 o 
  -8  14   3     2714.07     2639.35     29.87 o 
  -6  14   3       14.86       10.40      4.00 o 
  -4  14   3     1514.59     1326.24     17.41 o 
  -2  14   3     3268.70     3166.30     29.32 o 
   0  14   3      582.21      418.44     10.71 o 
   2  14   3      153.95      134.70      6.12 o 
   4  14   3     1815.42     1641.60     23.50 o 
   6  14   3     3700.39     3307.28     47.62 o 
   8  14   3      570.37      547.54     16.18 o 
  10  14   3      652.42      671.75     23.24 o 
  12  14   3       26.02       38.45     20.51 o 
  14  14   3       24.19       33.32     23.07 o 
 -15  15   3        8.90        4.60     10.15 o 
 -13  15   3       24.96       27.93      9.79 o 
 -11  15   3      181.41      184.74     12.28 o 
  -9  15   3     1065.22     1075.98     23.50 o 
  -7  15   3      647.29      700.15     15.30 o 
  -5  15   3      176.54      182.16      7.07 o 
  -3  15   3       17.19       16.24      3.79 o 
  -1  15   3     1546.82     1486.30     31.08 o 
   1  15   3     6975.01     6735.03     64.36 o 
   3  15   3      195.29      170.18      8.26 o 
   5  15   3     1211.24     1095.13     18.15 o 
   7  15   3      390.94      343.83     18.05 o 
   9  15   3        5.68       15.31      7.10 o 
  11  15   3        0.89       10.25      8.90 o 
  13  15   3       21.21       23.07     23.07 o 
 -16  16   3       34.90       24.51     14.16 o 
 -14  16   3      465.09      483.04     24.02 o 
 -12  16   3     1177.47     1199.24     27.44 o 
 -10  16   3      102.04       88.68      9.79 o 
  -8  16   3     2143.87     2243.00     27.18 o 
  -6  16   3      699.64      642.54     12.55 o 
  -4  16   3      148.82      161.10      7.96 o 
  -2  16   3      149.24      163.94     12.18 o 
   0  16   3      557.66      563.72     11.60 o 
   2  16   3     1400.83     1336.93     18.69 o 
   4  16   3     4848.88     4757.02     54.96 o 
   6  16   3      245.45      256.51     12.62 o 
   8  16   3       31.31       22.38      7.10 o 
  10  16   3        1.74        5.59      8.90 o 
  12  16   3       52.15       51.27     20.51 o 
 -15  17   3        0.00       -9.52     12.30 o 
 -13  17   3       15.62       15.18     19.23 o 
 -11  17   3       41.63       55.46     11.68 o 
  -9  17   3       78.12       73.40      6.89 o 
  -7  17   3      450.60      482.13     13.00 o 
  -5  17   3        2.92       -0.13      5.37 o 
  -3  17   3       46.50       61.77      6.41 o 
  -1  17   3      431.15      426.52     11.43 o 
   1  17   3       35.08       10.38      9.22 o 
   3  17   3      604.80      539.41     17.76 o 
   5  17   3      170.89      166.32      8.25 o 
   7  17   3       50.65       38.86      8.63 o 
   9  17   3        0.34        3.10      8.09 o 
  11  17   3       65.68       80.49     12.80 o 
  13  17   3       54.28       84.59     28.20 o 
 -14  18   3      305.35      341.83     25.63 o 
 -12  18   3      146.48      116.51     16.66 o 
 -10  18   3        5.61        0.00     10.88 o 
  -8  18   3        5.65       13.36      5.59 o 
  -6  18   3      234.03      186.16      8.97 o 
  -4  18   3     2223.30     2043.87     33.44 o 
  -2  18   3      344.92      274.84      9.60 o 
   0  18   3     2120.26     1931.91     24.45 o 
   2  18   3       12.46        0.11      4.96 o 
   4  18   3      469.48      411.81     11.92 o 
   6  18   3      560.88      542.73     17.11 o 
   8  18   3        0.02       -3.02      7.81 o 
  10  18   3      154.52      182.22     14.70 o 
  12  18   3      125.19      168.12     32.04 o 
 -13  19   3       19.58       28.03     13.50 o 
 -11  19   3      123.19       82.03     17.94 o 
  -9  19   3      164.89      183.64     12.30 o 
  -7  19   3       74.06       79.94     11.68 o 
  -5  19   3     1473.93     1429.76     22.68 o 
  -3  19   3     1571.41     1403.86     22.16 o 
  -1  19   3      754.38      648.94     13.74 o 
   1  19   3      640.77      514.98     12.11 o 
   3  19   3      838.12      845.08     17.53 o 
   5  19   3      112.37       84.59      7.53 o 
   7  19   3       10.46       -0.75      7.81 o 
   9  19   3       26.79       42.66     16.66 o 
  11  19   3       50.77       12.62     30.76 o 
 -12  20   3        9.00       -2.56     15.38 o 
 -10  20   3        0.10       -7.69     15.38 o 
  -8  20   3      105.52      112.46     11.68 o 
  -6  20   3       15.63       33.32      7.81 o 
  -4  20   3     1569.00     1454.19     27.02 o 
  -2  20   3     1247.78     1063.87     23.15 o 
   0  20   3     1071.59     1086.20     25.70 o 
   2  20   3      268.08      225.28      9.37 o 
   4  20   3      452.02      418.43     12.72 o 
   6  20   3       81.04       79.70      9.79 o 
   8  20   3       28.09       20.12      9.30 o 
  10  20   3        2.08      -11.68     11.68 o 
 -13  21   3      101.32       82.03     23.07 o 
 -11  21   3       57.77       71.78     20.51 o 
  -9  21   3       78.29      128.17     20.51 o 
  -7  21   3      166.41      174.72     11.28 o 
  -5  21   3      120.14      120.78      9.79 o 
  -3  21   3      120.91       99.97     10.88 o 
  -1  21   3      108.91       83.81     10.88 o 
   1  21   3      232.08      200.60      9.00 o 
   3  21   3      469.14      494.37     14.53 o 
   5  21   3      235.37      284.60     11.43 o 
   7  21   3        1.17       10.41      8.29 o 
   9  21   3       90.22       92.53     19.23 o 
 -12  22   3        0.28      -17.94     17.94 o 
 -10  22   3       85.54      107.67     20.51 o 
  -8  22   3      227.14      184.48     14.16 o 
  -6  22   3       24.58       17.49      7.81 o 
  -4  22   3        0.03       -4.14      6.79 o 
  -2  22   3       76.87       61.95     10.88 o 
   0  22   3      251.34      264.03     10.40 o 
   2  22   3      233.85      242.30     10.84 o 
   4  22   3       52.48       36.43      7.53 o 
   6  22   3       49.04       68.64      9.79 o 
   8  22   3      331.21      328.77     16.48 o 
  10  22   3      172.92      174.53     17.94 o 
 -11  23   3        9.93       10.25     20.51 o 
  -9  23   3       58.16       48.71     20.51 o 
  -7  23   3       33.81       25.75      8.63 o 
  -5  23   3       60.73       67.13     10.99 o 
  -3  23   3        1.65       -8.01      8.01 o 
  -1  23   3      130.83      148.29     12.18 o 
   1  23   3        3.07       -2.42      5.84 o 
   3  23   3       12.19        4.83      7.81 o 
   5  23   3        0.05       -7.10      7.10 o 
   7  23   3        0.99       -2.56      8.88 o 
   9  23   3        9.01       25.81     13.50 o 
 -10  24   3       61.51       51.27     20.51 o 
  -8  24   3       18.47       17.30     19.23 o 
  -6  24   3       35.55       22.50      9.80 o 
  -4  24   3       45.74       42.09     20.51 o 
  -2  24   3      513.91      597.77     22.60 o 
   0  24   3        7.09       10.40      7.81 o 
   2  24   3       88.91      100.80      8.83 o 
   4  24   3       14.13       11.86      8.29 o 
   6  24   3        0.93       -5.13     10.88 o 
   8  24   3       93.40      125.61     23.07 o 
  -9  25   3        5.15       -5.13     17.94 o 
  -7  25   3      117.19      170.10     15.33 o 
  -5  25   3        0.75        3.85      9.06 o 
  -3  25   3       14.08       12.35      9.85 o 
  -1  25   3       76.98       96.37     10.79 o 
   1  25   3      132.17      133.47     11.65 o 
   3  25   3      231.62      235.86     13.76 o 
   5  25   3      129.88      185.25     17.15 o 
  -6  26   3      106.86       70.01     11.12 o 
  -4  26   3        3.85        1.63     10.25 o 
  -2  26   3        3.37       -8.63      8.63 o 
   0  26   3      124.67      136.87     12.62 o 
   2  26   3      104.64      121.11     11.65 o 
   4  26   3       72.85       90.38     11.65 o 
  -5  27   3        1.20        3.85     10.88 o 
  -3  27   3       84.42       86.81     11.28 o 
  -1  27   3        6.72       -4.61      9.30 o 
   1  27   3       11.16        4.87      9.30 o 
   3  27   3       14.03       -1.28     10.43 o 
 -18   0   4       67.78       49.99     16.66 o 
 -16   0   4      279.77      281.46     20.79 o 
 -14   0   4     1007.33     1016.98     31.68 o 
 -12   0   4     7630.54     7441.30    121.76 o 
 -10   0   4     1919.37     1757.32     26.71 o 
  -8   0   4     1688.14     1629.71     24.49 o 
  -6   0   4    16089.29    16473.04    185.89 o 
  -4   0   4   269221.38   224720.69  10135.60 o 
  -2   0   4    69868.13    71995.86    697.50 o 
   0   0   4        0.36       26.23      6.79 o 
   2   0   4     1521.07     1302.24     24.42 o 
   4   0   4     9866.49     9921.41    141.25 o 
   6   0   4     7509.91     7322.65    108.58 o 
   8   0   4     3800.17     3971.76     66.77 o 
  10   0   4        0.34       -8.26     17.94 o 
  12   0   4      259.89      257.99     17.86 o 
  14   0   4      127.00      138.43     25.63 o 
  16   0   4      212.37      230.71     33.32 o 
 -19   1   4       97.44      120.95     19.37 o 
 -17   1   4       21.38       12.14      9.45 o 
 -15   1   4        2.55       -7.46      7.53 o 
 -13   1   4      951.90      930.84     20.72 o 
 -11   1   4        9.31        5.55      5.66 o 
  -9   1   4      676.93      947.08     11.46 o 
  -7   1   4      981.27     1031.35     13.57 o 
  -5   1   4     1998.52     1847.76     14.38 o 
  -3   1   4    29679.92    30051.59    205.21 o 
  -1   1   4    18109.22    18847.20    137.26 o 
   1   1   4      261.12      282.90      6.67 o 
   3   1   4     6680.25     6733.66     69.47 o 
   5   1   4       87.23       99.54      6.66 o 
   7   1   4     3436.77     3214.70     38.95 o 
   9   1   4      876.39      883.91     17.38 o 
  11   1   4      190.61      194.23     10.02 o 
  13   1   4      267.93      310.84     37.17 o 
  15   1   4       15.96       17.94     14.50 o 
 -18   2   4        4.16       -7.36      9.77 o 
 -16   2   4       34.60       17.94      8.26 o 
 -14   2   4      989.67      870.26     20.74 o 
 -12   2   4     2737.35     2546.69     36.51 o 
 -10   2   4      246.02      319.66      8.53 o 
  -8   2   4      136.56      199.00      5.47 o 
  -6   2   4    10842.82    10969.15     89.00 o 
  -4   2   4     9458.48     9275.21     64.30 o 
  -2   2   4    14796.10    15689.48    121.48 o 
   0   2   4    55207.09    57390.67    518.18 o 
   2   2   4     2172.52     2530.83     73.88 o 
   4   2   4      110.66       91.07      5.13 o 
   6   2   4     6206.27     6487.98     69.35 o 
   8   2   4      678.05      701.71     18.33 o 
  10   2   4     1581.13     1609.95     25.80 o 
  12   2   4      130.77      155.20     16.64 o 
  14   2   4        0.77      -12.69     12.69 o 
  16   2   4      117.03      136.06     19.94 o 
 -19   3   4      190.98      230.07     19.13 o 
 -17   3   4      114.84      122.56     14.01 o 
 -15   3   4      588.31      689.26     19.52 o 
 -13   3   4       60.94       71.77      8.59 o 
 -11   3   4      350.07      286.15     13.76 o 
  -9   3   4     1606.10     1711.22     23.72 o 
  -7   3   4      692.75      688.48     12.45 o 
  -5   3   4      692.54      707.53      7.92 o 
  -3   3   4     7087.88     7350.08     54.92 o 
  -1   3   4    14506.75    14681.69    161.56 o 
   1   3   4     3748.91     4099.95     50.09 o 
   3   3   4      935.17     1057.77     18.21 o 
   5   3   4     3048.40     3669.82     41.58 o 
   7   3   4     2484.00     2443.17     31.93 o 
   9   3   4        0.62        6.95      5.84 o 
  11   3   4     1312.39     1306.97     23.48 o 
  13   3   4      482.69      482.80     25.38 o 
  15   3   4      103.22      111.50     18.13 o 
 -18   4   4      292.08      278.33     18.21 o 
 -16   4   4      199.80      189.82     14.12 o 
 -14   4   4      558.92      516.44     18.60 o 
 -12   4   4      939.06      994.97     23.59 o 
 -10   4   4     6930.62     6785.31     74.15 o 
  -8   4   4    12982.98    13912.17    140.89 o 
  -6   4   4       28.09       48.67      2.64 o 
  -4   4   4      202.62      157.85      7.23 o 
  -2   4   4     8399.38     8593.06     60.01 o 
   0   4   4      302.14      268.01      4.02 o 
   2   4   4    15013.79    15540.51    135.85 o 
   4   4   4     1985.00     1730.82     26.04 o 
   6   4   4        9.01       24.25      6.26 o 
   8   4   4     1674.49     1754.33     25.50 o 
  10   4   4     1624.60     1576.14     25.39 o 
  12   4   4      319.45      335.80     16.59 o 
  14   4   4       46.44       43.73     15.33 o 
  16   4   4      109.42      122.40     15.44 o 
 -19   5   4        9.13       20.10     12.77 o 
 -17   5   4        0.04      -12.38     12.38 o 
 -15   5   4       45.34       43.71      9.79 o 
 -13   5   4      110.97      143.79     11.28 o 
 -11   5   4      453.81      441.55     11.62 o 
  -9   5   4     1614.10     1655.82     23.19 o 
  -7   5   4       47.89       42.84      3.20 o 
  -5   5   4     1110.51     1082.16     11.74 o 
  -3   5   4     2984.67     3268.91     24.43 o 
  -1   5   4     2496.06     2768.03     22.53 o 
   1   5   4        9.46        7.58      3.06 o 
   3   5   4        1.46       15.56      3.09 o 
   5   5   4        5.05        2.86      2.59 o 
   7   5   4       45.96       40.39      9.25 o 
   9   5   4     1509.08     1534.48     24.51 o 
  11   5   4        0.00       -7.72      7.72 o 
  13   5   4       99.96       97.30     15.33 o 
  15   5   4       45.30       57.81     13.16 o 
 -18   6   4      314.61      330.98     39.34 o 
 -16   6   4       54.64       84.40     12.28 o 
 -14   6   4      310.25      253.28     14.80 o 
 -12   6   4      955.98      844.50     17.18 o 
 -10   6   4     5249.92     4960.15     64.88 o 
  -8   6   4      254.73      239.60      6.05 o 
  -6   6   4     3360.00     3243.93     33.05 o 
  -4   6   4    16035.76    15903.18    145.09 o 
  -2   6   4     5280.90     4918.66     35.65 o 
   0   6   4    15745.77    16318.09    129.70 o 
   2   6   4        3.10       18.13      3.75 o 
   4   6   4    16782.70    18005.28    158.07 o 
   6   6   4      974.03      888.58     14.19 o 
   8   6   4      422.65      474.58     12.37 o 
  10   6   4      340.74      304.89     15.54 o 
  12   6   4       15.16        6.64      7.16 o 
  14   6   4       56.59       42.43     10.86 o 
  16   6   4      241.62      298.18     19.13 o 
 -19   7   4       70.04       91.58     24.33 o 
 -17   7   4      208.51      207.38     16.28 o 
 -15   7   4      379.91      414.74     24.90 o 
 -13   7   4      257.10      239.71     14.25 o 
 -11   7   4       18.74       13.47      6.20 o 
  -9   7   4      428.58      450.67     10.13 o 
  -7   7   4      221.17      227.63      5.72 o 
  -5   7   4      200.01      203.68      6.27 o 
  -3   7   4     9288.63     9329.39     65.78 o 
  -1   7   4      769.80      842.26     13.70 o 
   1   7   4     2676.52     2634.78     26.53 o 
   3   7   4        2.20       -2.33      3.77 o 
   5   7   4      307.90      332.43      7.61 o 
   7   7   4       36.68       19.06      7.08 o 
   9   7   4     1415.14     1365.83     22.92 o 
  11   7   4        4.54       -5.59      5.59 o 
  13   7   4       79.87       48.46     15.05 o 
  15   7   4        2.30       13.03     11.65 o 
 -18   8   4       85.96       99.26     14.33 o 
 -16   8   4      106.48       83.67     12.77 o 
 -14   8   4       13.52       20.51      8.88 o 
 -12   8   4       54.51       50.79      9.02 o 
 -10   8   4       64.14       52.42      6.79 o 
  -8   8   4      981.30     1049.48     11.52 o 
  -6   8   4       26.91       62.98      4.81 o 
  -4   8   4     2109.01     2203.68     22.03 o 
  -2   8   4      361.65      362.27      7.52 o 
   0   8   4     2162.25     2412.43     24.62 o 
   2   8   4     2192.76     2471.97     21.30 o 
   4   8   4      755.12      943.63     11.79 o 
   6   8   4      628.95      605.95     10.81 o 
   8   8   4      194.76      188.75      9.62 o 
  10   8   4      267.06      250.49     11.07 o 
  12   8   4        5.65        9.68      8.63 o 
  14   8   4      125.70      151.39     17.49 o 
 -17   9   4       25.50       26.87     11.12 o 
 -15   9   4       34.98       16.19      9.79 o 
 -13   9   4       40.76       20.51      7.46 o 
 -11   9   4      296.04      245.03     12.40 o 
  -9   9   4        5.72        6.52      3.98 o 
  -7   9   4       80.42       72.20      4.12 o 
  -5   9   4       41.08       32.78      4.35 o 
  -3   9   4     2854.86     2721.28     22.92 o 
  -1   9   4      370.00      329.48     16.30 o 
   1   9   4      224.71      270.65      5.87 o 
   3   9   4      149.89      191.29      6.31 o 
   5   9   4      522.25      531.99      8.81 o 
   7   9   4       13.81        5.55      3.38 o 
   9   9   4       19.60       19.23      5.92 o 
  11   9   4       69.73       96.46     10.15 o 
  13   9   4       99.33       68.82     15.38 o 
  15   9   4        1.96        2.56     23.07 o 
 -18  10   4        1.41       -9.40     18.93 o 
 -16  10   4      683.84      692.92     24.14 o 
 -14  10   4        1.18      -11.89     17.94 o 
 -12  10   4     1323.19     1266.09     25.65 o 
 -10  10   4      896.52      851.92     22.15 o 
  -8  10   4     1467.39     1384.18     17.03 o 
  -6  10   4     1060.43     1078.16     14.30 o 
  -4  10   4     4467.52     4387.77     42.36 o 
  -2  10   4      393.18      494.11      5.92 o 
   0  10   4       23.89       41.18      3.85 o 
   2  10   4     3295.27     2984.19     40.72 o 
   4  10   4     3439.87     3350.08     38.24 o 
   6  10   4       75.84       69.15      4.76 o 
   8  10   4     2315.14     2328.97     37.74 o 
  10  10   4      144.79      132.14     10.42 o 
  12  10   4      541.55      525.51     38.45 o 
  14  10   4      509.49      548.58     41.02 o 
 -17  11   4       47.26       60.58     12.77 o 
 -15  11   4      339.38      350.44     18.08 o 
 -13  11   4       18.84       17.14      8.29 o 
 -11  11   4        1.84       -5.72      6.79 o 
  -9  11   4     2320.28     2332.49     25.33 o 
  -7  11   4     1625.22     1563.87     19.29 o 
  -5  11   4    14563.21    15382.19    137.52 o 
  -3  11   4     4965.09     5805.00     49.28 o 
  -1  11   4       68.14       72.02      3.88 o 
   1  11   4     3730.52     4275.83     41.88 o 
   3  11   4       91.96       88.19      5.92 o 
   5  11   4        1.95        3.32      3.70 o 
   7  11   4      178.45      201.36      8.63 o 
   9  11   4        0.76       -3.59      8.53 o 
  11  11   4       43.57       30.76     20.51 o 
  13  11   4        0.57      -12.82     17.94 o 
  15  11   4       61.86       33.32     28.20 o 
 -16  12   4      259.81      297.26     17.64 o 
 -14  12   4       17.22       15.08      9.02 o 
 -12  12   4       80.18       74.44      9.79 o 
 -10  12   4      703.30      704.20     18.86 o 
  -8  12   4      288.95      310.80      9.99 o 
  -6  12   4     1566.88     1470.96     18.69 o 
  -4  12   4      151.15      136.14      5.46 o 
  -2  12   4      113.82      153.01      4.34 o 
   0  12   4      414.97      500.67      9.28 o 
   2  12   4      326.23      360.89      7.61 o 
   4  12   4     2090.27     1914.99     24.18 o 
   6  12   4      360.63      290.40     16.66 o 
   8  12   4      123.96      135.10      8.88 o 
  10  12   4      168.93      153.81     14.16 o 
  12  12   4      242.34      294.80     33.32 o 
  14  12   4        6.03      -20.51     20.51 o 
 -17  13   4       59.20       64.41     13.32 o 
 -15  13   4      729.35      793.14     23.75 o 
 -13  13   4       53.67       50.78      9.79 o 
 -11  13   4      263.82      292.68     14.25 o 
  -9  13   4      771.21      737.26     14.72 o 
  -7  13   4      728.21      731.02     12.49 o 
  -5  13   4     1283.53     1306.15     17.32 o 
  -3  13   4     1189.48     1056.49     12.75 o 
  -1  13   4       75.04      111.06      5.31 o 
   1  13   4     1244.67     1437.21     18.43 o 
   3  13   4       56.83       67.06      5.67 o 
   5  13   4       86.16      102.00     12.21 o 
   7  13   4      204.42      243.12     26.49 o 
   9  13   4       73.32       59.09     18.16 o 
  11  13   4      407.30      415.28     33.32 o 
  13  13   4        2.67      -20.51     20.51 o 
 -16  14   4      152.19      187.93     12.75 o 
 -14  14   4       23.33       21.63     10.15 o 
 -12  14   4      463.18      480.51     18.08 o 
 -10  14   4      321.67      267.05     13.58 o 
  -8  14   4     1137.49     1205.40     20.03 o 
  -6  14   4      590.00      554.23     10.90 o 
  -4  14   4        5.62       14.53      3.79 o 
  -2  14   4      508.34      475.79     21.32 o 
   0  14   4      506.01      551.91     10.90 o 
   2  14   4      133.51      145.36      6.25 o 
   4  14   4     4727.19     4811.52     53.88 o 
   6  14   4      222.38      240.29     11.95 o 
   8  14   4      181.04      146.87     13.72 o 
  10  14   4       27.00       25.63     20.51 o 
  12  14   4       12.00      -17.94     20.51 o 
  14  14   4       84.53       92.28     30.76 o 
 -15  15   4       22.51       29.88     11.65 o 
 -13  15   4      289.44      266.25     19.25 o 
 -11  15   4      169.21      182.23     12.77 o 
  -9  15   4       45.99       53.90      6.71 o 
  -7  15   4        5.49        1.11      5.24 o 
  -5  15   4       68.84       60.44      4.96 o 
  -3  15   4       59.83       59.38      4.91 o 
  -1  15   4     4345.19     4409.83     44.86 o 
   1  15   4     1162.80     1200.47     17.28 o 
   3  15   4      100.48       83.04      7.16 o 
   5  15   4      121.73      109.70      9.61 o 
   7  15   4       55.81       56.87      8.09 o 
   9  15   4       45.76       53.49      8.63 o 
  11  15   4      166.63      151.24     28.20 o 
  13  15   4       62.32       64.09     23.07 o 
 -16  16   4       45.30       70.04     12.77 o 
 -14  16   4       28.51       20.16     10.15 o 
 -12  16   4        2.60       -3.36      8.29 o 
 -10  16   4      171.36      207.45     12.77 o 
  -8  16   4     4314.12     4288.42     52.54 o 
  -6  16   4      178.06      142.82      7.78 o 
  -4  16   4     1259.44     1257.66     20.11 o 
  -2  16   4     1144.35     1106.48     17.67 o 
   0  16   4      197.46      212.22      8.26 o 
   2  16   4     7510.16     7432.67     71.20 o 
   4  16   4       19.23       10.93      5.37 o 
   6  16   4       38.56       49.54      8.09 o 
   8  16   4      783.97      726.34     23.36 o 
  10  16   4        8.67       -6.29      8.90 o 
  12  16   4       47.24       35.89     23.07 o 
 -15  17   4      242.93      220.07     19.69 o 
 -13  17   4       16.60        7.56      9.79 o 
 -11  17   4        1.00       -1.71      8.88 o 
  -9  17   4      121.20      141.56      8.88 o 
  -7  17   4     1274.01     1203.69     20.45 o 
  -5  17   4      275.54      265.29     10.36 o 
  -3  17   4     2280.22     2095.26     27.87 o 
  -1  17   4       29.14       54.13      5.92 o 
   1  17   4      203.50      194.79     12.04 o 
   3  17   4      615.27      569.49     13.87 o 
   5  17   4      581.02      524.08     28.67 o 
   7  17   4      144.03      110.55      9.61 o 
   9  17   4      367.19      440.68     16.77 o 
  11  17   4        0.53       -7.49     10.87 o 
 -14  18   4      140.26      161.81     17.15 o 
 -12  18   4       20.97       11.83     11.68 o 
 -10  18   4      302.89      270.60     18.13 o 
  -8  18   4       30.95       20.51      7.46 o 
  -6  18   4       19.64       10.97      5.66 o 
  -4  18   4     1842.13     1894.11     26.77 o 
  -2  18   4      109.98       88.94      6.60 o 
   0  18   4        0.44       -4.59      4.59 o 
   2  18   4      456.04      420.95     12.63 o 
   4  18   4       21.54       31.60      6.21 o 
   6  18   4      210.92      154.81     10.79 o 
   8  18   4      293.00      295.68     18.52 o 
  10  18   4       46.36       61.52     12.30 o 
  12  18   4       38.67       60.72     14.16 o 
 -13  19   4        6.85        2.56     17.94 o 
 -11  19   4      302.36      310.18     28.20 o 
  -9  19   4        1.52        6.15      8.53 o 
  -7  19   4      317.97      284.61     10.84 o 
  -5  19   4      233.08      285.95     10.84 o 
  -3  19   4      407.76      352.13     14.12 o 
  -1  19   4     1657.86     1427.58     20.51 o 
   1  19   4        4.63        0.89      4.96 o 
   3  19   4      395.63      418.59     19.61 o 
   5  19   4        9.22        7.69      9.67 o 
   7  19   4       12.07       -0.28     11.55 o 
   9  19   4       20.22       15.59     10.43 o 
  11  19   4       67.35       85.14     14.70 o 
 -14  20   4        1.09       15.38     17.94 o 
 -12  20   4       11.00       10.25     17.94 o 
 -10  20   4       68.19       43.58     17.94 o 
  -8  20   4       13.27       15.61      9.85 o 
  -6  20   4       15.64       18.70      7.81 o 
  -4  20   4       22.86       10.25      6.66 o 
  -2  20   4     1158.35     1180.06     21.45 o 
   0  20   4       23.06        9.40      5.43 o 
   2  20   4      881.02      846.84     17.53 o 
   4  20   4       52.84       51.28      7.53 o 
   6  20   4        6.43       14.78      7.81 o 
   8  20   4        0.20        1.35      8.09 o 
  10  20   4      268.84      288.91     20.32 o 
 -13  21   4      225.69      307.61     30.76 o 
 -11  21   4      150.83      146.12     23.07 o 
  -9  21   4      109.89      152.18     12.30 o 
  -7  21   4      162.45      154.20     10.79 o 
  -5  21   4      938.36      905.51     20.61 o 
  -3  21   4      114.77      128.79     11.68 o 
  -1  21   4       61.69       44.10      6.12 o 
   1  21   4      142.98      151.21     10.51 o 
   3  21   4      236.11      279.41     11.92 o 
   5  21   4       73.95       50.19      9.30 o 
   7  21   4      607.20      655.49     20.98 o 
   9  21   4       10.32       37.26     13.50 o 
 -12  22   4       37.54       41.02     20.51 o 
 -10  22   4        6.44       -5.13     17.94 o 
  -8  22   4      142.76      183.40     14.16 o 
  -6  22   4       53.12       62.22      9.23 o 
  -4  22   4       27.43       19.23      9.06 o 
  -2  22   4      107.33      128.41     10.36 o 
   0  22   4        0.40       -5.37      5.37 o 
   2  22   4      164.35      177.00      9.88 o 
   4  22   4      120.82      161.10      9.29 o 
   6  22   4        9.02       -2.56     10.88 o 
   8  22   4       36.84       44.09     21.27 o 
 -11  23   4       14.99       12.82     20.51 o 
  -9  23   4       12.62        5.13     10.43 o 
  -7  23   4       18.21       24.56      8.09 o 
  -5  23   4      316.85      308.77     17.15 o 
  -3  23   4       48.59       32.53      8.88 o 
  -1  23   4       24.39       37.60      8.88 o 
   1  23   4       30.38       28.08      7.77 o 
   3  23   4       73.45      100.62     10.42 o 
   5  23   4       87.15       49.62     10.36 o 
   7  23   4       43.72       44.98     13.62 o 
 -10  24   4        1.90      -17.94     17.94 o 
  -8  24   4        0.77       -8.90      8.90 o 
  -6  24   4        6.50       12.82      9.06 o 
  -4  24   4        2.10        6.41      9.06 o 
  -2  24   4        0.99        0.30      7.81 o 
   0  24   4        0.10       -3.62      8.21 o 
   2  24   4       30.60        5.91      6.67 o 
   4  24   4       37.86       43.36     15.76 o 
   6  24   4       26.37       38.45     12.69 o 
  -9  25   4       10.58        2.56     17.94 o 
  -7  25   4        7.26        6.89      8.29 o 
  -5  25   4        1.93       -2.56      9.06 o 
  -3  25   4       49.10       46.67      9.30 o 
  -1  25   4      219.72      220.19     13.76 o 
   1  25   4      138.73      163.30     12.28 o 
   3  25   4      102.44       92.80     11.12 o 
   5  25   4       26.08       32.47     13.50 o 
  -6  26   4        1.41      -10.25     10.25 o 
  -4  26   4        0.02       -9.38      9.38 o 
  -2  26   4      198.84      192.50     13.76 o 
   0  26   4      115.59      108.15     11.84 o 
   2  26   4        8.73        0.00      9.30 o 
   4  26   4       63.73       90.85     17.94 o 
  -5  27   4        4.36       -6.41      9.30 o 
  -3  27   4        0.77       -1.79      9.85 o 
  -1  27   4       99.96      118.76     12.28 o 
   1  27   4       98.77      115.54     13.16 o 
 -19   1   5        0.05      -11.84     11.84 o 
 -17   1   5      396.45      364.54     18.71 o 
 -15   1   5      253.66      248.09     13.10 o 
 -13   1   5     1303.40     1263.38     24.25 o 
 -11   1   5     2717.47     2672.71     34.16 o 
  -9   1   5    10900.83    11509.31    118.75 o 
  -7   1   5     2878.09     3211.80     31.45 o 
  -5   1   5      507.85      513.82      5.80 o 
  -3   1   5     4089.96     4254.34     31.00 o 
  -1   1   5     6682.70     7550.06     50.01 o 
   1   1   5    19548.88    20887.35    197.42 o 
   3   1   5      109.58      125.99      5.66 o 
   5   1   5      464.65      414.17     11.10 o 
   7   1   5       45.73       70.45      6.67 o 
   9   1   5     1915.65     1800.08     27.09 o 
  11   1   5       87.67      102.29      9.29 o 
  13   1   5      339.49      359.54     23.56 o 
  15   1   5       52.33       47.42     18.13 o 
 -18   2   5      125.77      145.66     15.74 o 
 -16   2   5       10.74        7.15      9.79 o 
 -14   2   5     2564.35     2619.27     44.88 o 
 -12   2   5       98.76       94.93      9.30 o 
 -10   2   5     9717.89     9835.90     81.84 o 
  -8   2   5     2153.74     1975.35     19.63 o 
  -6   2   5      108.64       89.56      5.09 o 
  -4   2   5    17686.29    17982.56    123.28 o 
  -2   2   5    16451.08    16647.02    121.61 o 
   0   2   5    61916.88    64223.45    550.19 o 
   2   2   5     1542.11     1368.24     24.05 o 
   4   2   5     1205.01     1375.03     19.84 o 
   6   2   5       84.82       85.12      7.40 o 
   8   2   5      142.93      112.12      8.26 o 
  10   2   5      301.98      329.92     12.56 o 
  12   2   5      596.36      602.10     20.37 o 
  14   2   5       27.34       24.35     16.66 o 
  16   2   5       37.13       23.07     16.31 o 
 -19   3   5        7.82      -11.28     11.28 o 
 -17   3   5      100.25       91.90     14.41 o 
 -15   3   5      763.39      696.22     22.66 o 
 -13   3   5        7.35       15.23      7.81 o 
 -11   3   5     2319.13     2288.10     30.76 o 
  -9   3   5       71.78       98.79      4.37 o 
  -7   3   5       12.99       47.29      3.67 o 
  -5   3   5       17.06       13.27      3.02 o 
  -3   3   5     6943.73     7025.65     53.10 o 
  -1   3   5     2031.13     2106.71     18.09 o 
   1   3   5       15.08       33.44      2.81 o 
   3   3   5     2444.25     2436.93     34.51 o 
   5   3   5       80.23       87.71      5.66 o 
   7   3   5     1598.59     1618.47     24.21 o 
   9   3   5     3928.48     3697.76     46.27 o 
  11   3   5     1270.00     1297.61     24.10 o 
  13   3   5      153.33      150.85     18.13 o 
  15   3   5       43.13       54.25     25.63 o 
 -18   4   5       15.27       15.85     11.28 o 
 -16   4   5        9.94        7.02      9.79 o 
 -14   4   5      127.84      150.17     12.77 o 
 -12   4   5     2431.82     2317.11     32.33 o 
 -10   4   5     3900.65     3699.37     43.96 o 
  -8   4   5       80.41       61.48      7.43 o 
  -6   4   5      957.07      936.22     10.13 o 
  -4   4   5     3694.91     3781.43     29.85 o 
  -2   4   5     2214.57     2143.72     17.17 o 
   0   4   5    60181.74    61929.07    450.87 o 
   2   4   5    10746.54    10378.90     92.75 o 
   4   4   5     8622.63     9297.29    149.38 o 
   6   4   5     1206.58     1107.86     18.82 o 
   8   4   5       89.44       89.95      8.14 o 
  10   4   5       12.65       11.89      6.96 o 
  12   4   5      170.59      204.72     13.16 o 
  14   4   5      146.56      164.49     19.94 o 
 -19   5   5      189.59      231.31     18.60 o 
 -17   5   5      107.23      120.52     15.11 o 
 -15   5   5      130.76      140.99     12.28 o 
 -13   5   5     1543.97     1545.75     31.55 o 
 -11   5   5      154.32      156.09      8.25 o 
  -9   5   5       68.96       92.10      4.73 o 
  -7   5   5     3379.49     3591.06     29.92 o 
  -5   5   5     2696.51     2368.84     20.12 o 
  -3   5   5      523.79      492.74      5.80 o 
  -1   5   5    23037.98    24060.26    175.68 o 
   1   5   5    18502.96    20481.86    150.37 o 
   3   5   5      121.78       89.80      9.25 o 
   5   5   5      196.82      228.32      6.89 o 
   7   5   5     1865.29     2033.62     28.66 o 
   9   5   5     1084.06     1049.45     20.34 o 
  11   5   5        4.14       -6.96      6.96 o 
  13   5   5      230.37      227.72     18.97 o 
  15   5   5       28.18        4.72     11.65 o 
 -18   6   5        1.41      -10.55     10.55 o 
 -16   6   5      236.66      259.20     18.80 o 
 -14   6   5       11.50        6.73      8.29 o 
 -12   6   5      280.24      272.49     11.10 o 
 -10   6   5       97.88      117.23      7.53 o 
  -8   6   5      890.39      742.36     13.79 o 
  -6   6   5        0.12        5.28      3.32 o 
  -4   6   5     1407.44     1621.57     14.61 o 
  -2   6   5       43.73       51.02      2.32 o 
   0   6   5     3567.60     3331.51     27.03 o 
   2   6   5    12528.36    13877.27    130.86 o 
   4   6   5      986.45     1169.01     16.67 o 
   6   6   5      173.50      150.01      8.88 o 
   8   6   5      166.74      140.17      8.47 o 
  10   6   5       51.64       22.49      7.16 o 
  12   6   5        1.28       -4.27     11.28 o 
  14   6   5        6.62       -1.74     17.93 o 
 -19   7   5       14.97       16.99     13.16 o 
 -17   7   5        0.92      -10.36     10.36 o 
 -15   7   5        5.04       -5.44      8.63 o 
 -13   7   5     1556.69     1543.24     25.52 o 
 -11   7   5     3372.28     3205.45     40.52 o 
  -9   7   5       21.18       15.38      3.63 o 
  -7   7   5      386.06      431.82      9.54 o 
  -5   7   5    10962.88    11133.39     78.46 o 
  -3   7   5     2147.15     2555.70     21.95 o 
  -1   7   5        3.66        3.77      2.29 o 
   1   7   5     1382.06     1752.88     17.24 o 
   3   7   5     1616.50     1485.47     17.93 o 
   5   7   5      304.50      253.14      7.07 o 
   7   7   5        4.46        0.30      3.76 o 
   9   7   5       37.96       48.18      7.16 o 
  11   7   5      158.23      128.81     10.36 o 
  13   7   5      879.37      837.32     34.83 o 
  15   7   5       63.79       61.52     25.63 o 
 -18   8   5       20.62       10.37     12.07 o 
 -16   8   5      280.90      309.07     18.21 o 
 -14   8   5      172.91      207.98     13.32 o 
 -12   8   5     4970.61     4798.80     57.42 o 
 -10   8   5      480.98      498.18     13.00 o 
  -8   8   5      176.50      135.18      4.78 o 
  -6   8   5       13.23        3.74      2.31 o 
  -4   8   5     3223.30     3086.65     24.19 o 
  -2   8   5     3838.71     3577.70     34.98 o 
   0   8   5     3879.77     3902.99     34.43 o 
   2   8   5     7626.98     7906.90     74.89 o 
   4   8   5     1323.20     1229.11     16.28 o 
   6   8   5       23.96       20.62      3.46 o 
   8   8   5      582.27      582.79     17.11 o 
  10   8   5      347.51      336.68     11.39 o 
  12   8   5      136.06      170.38     17.85 o 
  14   8   5      328.52      417.84     41.02 o 
 -17   9   5       42.86       26.82     12.28 o 
 -15   9   5       27.83       29.82      9.79 o 
 -13   9   5       30.12       16.32      7.03 o 
 -11   9   5     1001.62      929.58     18.74 o 
  -9   9   5       97.46      108.34      4.78 o 
  -7   9   5     2020.70     1928.28     20.64 o 
  -5   9   5      773.73     1005.83     12.25 o 
  -3   9   5     1061.88     1155.21     20.24 o 
  -1   9   5     1529.03     1652.91     21.63 o 
   1   9   5     3087.89     3313.23     30.15 o 
   3   9   5      221.59      303.25      6.19 o 
   5   9   5      219.70      224.22      6.25 o 
   7   9   5      121.31      117.00      6.76 o 
   9   9   5     1474.72     1441.28     24.43 o 
  11   9   5      250.29      207.64     28.20 o 
  13   9   5      304.63      271.73     33.32 o 
  15   9   5      121.43      112.79     30.76 o 
 -18  10   5       12.51       -6.99     11.28 o 
 -16  10   5       42.37       52.11     15.91 o 
 -14  10   5       61.71       65.77      9.62 o 
 -12  10   5      208.35      217.45     10.53 o 
 -10  10   5       31.77       30.31      7.81 o 
  -8  10   5       39.96       55.83      4.73 o 
  -6  10   5        9.67        9.55      3.40 o 
  -4  10   5      568.68      678.90      7.93 o 
  -2  10   5      998.91      933.32     11.27 o 
   0  10   5        0.05        1.92      3.28 o 
   2  10   5      661.46      560.40     10.77 o 
   4  10   5       21.50       20.23      4.13 o 
   6  10   5        0.84        0.81      3.67 o 
   8  10   5      206.94      176.80     16.66 o 
  10  10   5       27.93       25.63     10.43 o 
  12  10   5      261.25      256.35     30.76 o 
  14  10   5      199.35      228.15     30.76 o 
 -17  11   5        0.41      -14.14     14.14 o 
 -15  11   5        0.12       -4.64     11.47 o 
 -13  11   5        5.21       -4.34      8.51 o 
 -11  11   5        4.22       -0.39      6.79 o 
  -9  11   5      180.03      189.47      8.25 o 
  -7  11   5     3568.17     3602.90     37.28 o 
  -5  11   5       40.71       35.04      3.47 o 
  -3  11   5      340.27      318.08      6.17 o 
  -1  11   5      462.33      584.20     10.31 o 
   1  11   5      442.30      507.73      9.42 o 
   3  11   5       12.03        9.35      3.51 o 
   5  11   5      114.64      121.06      8.93 o 
   7  11   5       30.81       27.34      6.06 o 
   9  11   5        7.55       -8.62     12.82 o 
  11  11   5       82.49       84.59     23.07 o 
  13  11   5        9.96      -12.82     20.51 o 
 -18  12   5      122.08      148.96     15.74 o 
 -16  12   5       57.80       67.09     12.28 o 
 -14  12   5      526.25      562.46     20.66 o 
 -12  12   5     1053.48     1085.88     24.88 o 
 -10  12   5       10.56       12.82      7.40 o 
  -8  12   5      576.42      573.66     11.68 o 
  -6  12   5      138.38      128.28      6.12 o 
  -4  12   5      120.11       89.15      3.96 o 
  -2  12   5    12911.62    13154.60    107.18 o 
   0  12   5      304.29      315.61      7.95 o 
   2  12   5      154.09      124.45      6.21 o 
   4  12   5      383.02      340.93     11.95 o 
   6  12   5      393.21      390.24     13.72 o 
   8  12   5        3.68        6.73     10.50 o 
  10  12   5        4.15      -10.43     10.43 o 
  12  12   5      172.35      171.75     28.20 o 
  14  12   5        3.75      -20.51     20.51 o 
 -17  13   5       41.28       45.47     22.20 o 
 -15  13   5      102.49      122.60     10.70 o 
 -13  13   5        6.70       -5.83      7.77 o 
 -11  13   5      244.46      214.50     12.77 o 
  -9  13   5      968.08      871.71     18.91 o 
  -7  13   5      286.68      300.31      9.00 o 
  -5  13   5      421.94      455.60      9.74 o 
  -3  13   5     2638.46     2446.51     24.42 o 
  -1  13   5     2253.04     2363.64     26.75 o 
   1  13   5        7.95        2.31      3.32 o 
   3  13   5      405.35      356.55     11.91 o 
   5  13   5     3657.69     3443.86     63.13 o 
   7  13   5       77.02       47.16     14.10 o 
   9  13   5      136.69      116.97     14.16 o 
  11  13   5       23.81       28.20     20.51 o 
  13  13   5        3.28       -5.13     20.51 o 
 -16  14   5      389.31      494.67     18.25 o 
 -14  14   5      495.89      510.69     21.67 o 
 -12  14   5      126.44      114.26     10.79 o 
 -10  14   5     3680.91     3437.06    106.35 o 
  -8  14   5      150.66      107.21      6.65 o 
  -6  14   5       94.76       98.10      5.76 o 
  -4  14   5       14.18       37.03      3.63 o 
  -2  14   5      701.20      681.06     11.98 o 
   0  14   5     1770.83     1873.09     22.80 o 
   2  14   5     5309.65     5026.68     56.50 o 
   4  14   5     1644.60     1601.20     32.85 o 
   6  14   5        1.82       -7.28      7.28 o 
   8  14   5       39.00       51.67     21.85 o 
  10  14   5        0.24       -5.13     15.38 o 
  12  14   5      581.50      617.79     43.58 o 
 -15  15   5       23.96       17.09     10.48 o 
 -13  15   5       91.45       78.65     11.28 o 
 -11  15   5        0.55        3.32      7.81 o 
  -9  15   5      105.65      113.72     13.59 o 
  -7  15   5     2393.92     2368.04     27.68 o 
  -5  15   5      142.74      134.18      7.16 o 
  -3  15   5      696.04      663.44     10.49 o 
  -1  15   5      678.29      677.73     12.70 o 
   1  15   5      130.70      120.40      6.93 o 
   3  15   5     1962.18     1829.97     26.18 o 
   5  15   5     1273.77     1275.71     25.46 o 
   7  15   5      760.55      789.71     20.30 o 
   9  15   5      203.20      230.97     12.90 o 
  11  15   5       12.73       15.38     20.51 o 
  13  15   5       50.80       87.16     25.63 o 
 -16  16   5      112.23      117.13     12.37 o 
 -14  16   5        0.15       -7.96      7.96 o 
 -12  16   5      596.65      623.96     19.58 o 
 -10  16   5      622.30      571.18     13.62 o 
  -8  16   5      167.40      170.24      9.18 o 
  -6  16   5        0.61       -7.17      7.17 o 
  -4  16   5      374.05      345.80     10.75 o 
  -2  16   5      218.44      201.00      8.05 o 
   0  16   5     8076.89     7551.17     72.40 o 
   2  16   5     3874.27     3527.59     43.03 o 
   4  16   5       79.03       62.20      7.57 o 
   6  16   5       87.99       70.34      8.63 o 
   8  16   5      196.35      185.40     11.95 o 
  10  16   5        3.61       14.74     10.43 o 
  12  16   5      318.05      323.00     35.89 o 
 -15  17   5       16.35       25.30     12.16 o 
 -13  17   5       13.05       26.33     11.28 o 
 -11  17   5      365.80      380.49     16.15 o 
  -9  17   5     1486.23     1397.90     32.44 o 
  -7  17   5       48.65       49.47      6.45 o 
  -5  17   5      223.63      190.35      9.25 o 
  -3  17   5      199.60      203.23      8.39 o 
  -1  17   5      108.16      114.05      7.07 o 
   1  17   5      684.12      666.07     13.55 o 
   3  17   5      262.14      241.01      9.77 o 
   5  17   5       40.32       54.82      8.29 o 
   7  17   5      131.46      122.99     12.10 o 
   9  17   5        7.98       13.15      8.63 o 
  11  17   5        0.03       14.59     10.87 o 
 -14  18   5      138.22      176.88     23.07 o 
 -12  18   5      993.80     1089.96     32.48 o 
 -10  18   5       48.96       48.91      7.98 o 
  -8  18   5       80.81       56.71      7.16 o 
  -6  18   5      440.62      501.85     13.34 o 
  -4  18   5     1760.30     1716.34     24.99 o 
  -2  18   5        5.61       -6.09      6.76 o 
   0  18   5     1086.46     1099.25     17.54 o 
   2  18   5       87.19       51.68      6.96 o 
   4  18   5      332.08      317.26     16.48 o 
   6  18   5        3.90        3.95      7.10 o 
   8  18   5        7.95        6.98      8.29 o 
  10  18   5      169.75      199.95     16.59 o 
 -13  19   5        1.14        2.56     17.94 o 
 -11  19   5        3.25      -12.82     15.38 o 
  -9  19   5     1104.90     1175.39     24.45 o 
  -7  19   5      493.72      502.63     13.66 o 
  -5  19   5      360.35      362.75     12.04 o 
  -3  19   5      561.90      529.70     14.95 o 
  -1  19   5      253.34      204.44      8.82 o 
   1  19   5       51.78       37.00      6.12 o 
   3  19   5      300.41      310.86     11.63 o 
   5  19   5        1.53        1.21      7.81 o 
   7  19   5       43.97       42.90      8.63 o 
   9  19   5       40.24       42.04     12.80 o 
  11  19   5       24.09       15.38     19.23 o 
 -14  20   5       37.53       25.63     20.51 o 
 -12  20   5      208.95      187.13     23.07 o 
 -10  20   5        0.25      -10.25     15.38 o 
  -8  20   5        2.75        6.51      7.10 o 
  -6  20   5       41.95       45.64      8.88 o 
  -4  20   5        0.01       -6.00      6.00 o 
  -2  20   5      165.32      171.58      8.11 o 
   0  20   5      682.75      656.28     13.86 o 
   2  20   5      767.47      669.05     16.24 o 
   4  20   5      237.92      234.76     13.32 o 
   6  20   5        8.12       -1.81     11.05 o 
   8  20   5       33.06       48.88     10.15 o 
  10  20   5       50.75       55.77     14.16 o 
 -13  21   5        0.23        5.13     20.51 o 
 -11  21   5        2.38      -15.38     15.38 o 
  -9  21   5      162.11      181.88     16.66 o 
  -7  21   5       34.85       12.06      7.81 o 
  -5  21   5       25.92       34.44      6.67 o 
  -3  21   5      375.79      356.92     12.72 o 
  -1  21   5        0.05        2.10      5.18 o 
   1  21   5        4.24       -0.04      5.31 o 
   3  21   5      150.04      162.35      9.77 o 
   5  21   5      128.86      101.47     11.28 o 
   7  21   5      305.67      380.18     17.99 o 
   9  21   5        0.72       -0.37     12.30 o 
 -12  22   5        2.65       -5.13     17.94 o 
 -10  22   5       99.55       97.41     20.51 o 
  -8  22   5        5.32        2.56      7.85 o 
  -6  22   5      367.03      345.03     14.25 o 
  -4  22   5        9.43       -0.79      6.79 o 
  -2  22   5        0.23       -2.11      6.00 o 
   0  22   5        4.54        6.98      5.92 o 
   2  22   5       12.01        6.41      6.96 o 
   4  22   5       70.02       74.67     13.98 o 
   6  22   5        0.00        1.54      9.30 o 
   8  22   5        5.89       14.30      9.79 o 
 -11  23   5      191.24      187.13     25.63 o 
  -9  23   5       68.61       93.67     23.07 o 
  -7  23   5       21.43       10.71      7.81 o 
  -5  23   5       29.81       10.40      7.81 o 
  -3  23   5       64.91       64.81      9.30 o 
  -1  23   5       84.97       73.88      9.30 o 
   1  23   5        7.93       -2.56      5.92 o 
   3  23   5        4.54       -0.49      6.45 o 
   5  23   5        0.56       18.48      9.79 o 
   7  23   5      171.34      204.24     14.65 o 
 -10  24   5       14.12       -5.13     17.94 o 
  -8  24   5        3.04       -8.09      8.09 o 
  -6  24   5       24.26       23.39      8.29 o 
  -4  24   5       22.61       18.75      8.29 o 
  -2  24   5        7.30        1.96      7.81 o 
   0  24   5       87.69       89.92     10.36 o 
   2  24   5       61.27       57.86      9.79 o 
   4  24   5      449.63      517.75     19.58 o 
   6  24   5       76.59       71.84     12.28 o 
  -9  25   5        2.75        0.21     10.43 o 
  -7  25   5       95.63      109.08     12.69 o 
  -5  25   5        5.21       -5.98      7.40 o 
  -3  25   5       11.69       14.53      8.88 o 
  -1  25   5       20.70       25.17      9.61 o 
   1  25   5       42.09       53.37      8.47 o 
   3  25   5        0.23       16.44      9.02 o 
   5  25   5        0.08        2.56     12.69 o 
  -6  26   5        2.47        9.40      8.88 o 
  -4  26   5        8.16       -3.42      8.88 o 
  -2  26   5       49.92       70.97     10.79 o 
   0  26   5       13.57        1.84      8.63 o 
   2  26   5       97.75       91.32     11.28 o 
  -3  27   5      109.98      112.96     12.28 o 
  -1  27   5       27.39       30.80     10.15 o 
 -20   0   6      407.72      451.17     38.45 o 
 -18   0   6      982.22     1033.07     51.27 o 
 -16   0   6       64.14       69.21     20.51 o 
 -14   0   6     3480.41     3499.12     94.85 o 
 -12   0   6      325.37      353.76     28.20 o 
 -10   0   6     1059.46      933.48     22.17 o 
  -8   0   6    66260.48    69723.63    775.24 o 
  -6   0   6      306.06      388.07      8.69 o 
  -4   0   6     1153.44     1281.01     15.92 o 
  -2   0   6     2131.20     1970.66     22.68 o 
   0   0   6    19425.82    18719.48    210.03 o 
   2   0   6     8577.95     9017.49    130.36 o 
   4   0   6      232.70      147.89      9.85 o 
   6   0   6      999.46      934.90     24.42 o 
   8   0   6      174.49      162.12     14.10 o 
  10   0   6     2573.35     2530.32     52.55 o 
  12   0   6       19.50        7.69     11.68 o 
  14   0   6       20.77      -10.25     20.51 o 
 -19   1   6       14.34       33.32     14.50 o 
 -17   1   6      209.71      212.40     18.97 o 
 -15   1   6       97.61       80.24     10.79 o 
 -13   1   6       49.67       47.19      8.88 o 
 -11   1   6        0.83       -4.35      4.35 o 
  -9   1   6        1.08       14.57      2.21 o 
  -7   1   6     8642.49     8247.05     69.60 o 
  -5   1   6     7460.01     7530.09     53.51 o 
  -3   1   6    15634.65    15331.63    105.86 o 
  -1   1   6    14238.55    14230.24    114.01 o 
   1   1   6      679.47      801.87     11.04 o 
   3   1   6      583.07      583.02     11.82 o 
   5   1   6       25.96       20.51      5.18 o 
   7   1   6     2012.90     1987.70     29.10 o 
   9   1   6      682.55      646.61     16.52 o 
  11   1   6       16.92        6.09      7.38 o 
  13   1   6       94.81       86.92     17.15 o 
  15   1   6       36.63       14.10     16.31 o 
 -18   2   6      208.61      221.50     17.64 o 
 -16   2   6        0.45        9.71      9.79 o 
 -14   2   6      265.00      279.59     15.25 o 
 -12   2   6      149.01      186.79      9.38 o 
 -10   2   6      480.15      526.97      9.33 o 
  -8   2   6    10546.71    10906.09    129.06 o 
  -6   2   6       47.01       55.96      2.66 o 
  -4   2   6      187.30      117.58      3.96 o 
  -2   2   6    15277.04    15316.94    112.47 o 
   0   2   6     5405.17     5515.79     50.83 o 
   2   2   6    10033.27    10739.30     96.40 o 
   4   2   6      775.77      999.17     16.96 o 
   6   2   6      780.11      756.13     15.67 o 
   8   2   6      114.20      138.53      9.25 o 
  10   2   6      848.18      846.22     19.34 o 
  12   2   6       57.54       63.25      9.55 o 
  14   2   6       56.17       54.41     26.92 o 
 -19   3   6        7.39        1.92     11.65 o 
 -17   3   6      397.49      413.34     20.19 o 
 -15   3   6       22.28        9.40      8.88 o 
 -13   3   6       95.79       90.44     12.52 o 
 -11   3   6     1160.67     1033.42     18.50 o 
  -9   3   6     2238.00     2066.34     20.91 o 
  -7   3   6     2174.80     2165.57     21.43 o 
  -5   3   6     2095.87     2004.22     16.37 o 
  -3   3   6     1913.92     1777.55     17.05 o 
  -1   3   6      223.47      158.70      4.23 o 
   1   3   6     4619.37     4719.42     46.65 o 
   3   3   6       19.91        7.32      3.30 o 
   5   3   6     1552.34     1519.14     22.68 o 
   7   3   6     1443.73     1372.47     22.92 o 
   9   3   6      936.71      958.22     20.11 o 
  11   3   6      378.62      389.57     17.02 o 
  13   3   6      192.79      158.43     18.13 o 
  15   3   6       33.02       11.54     16.31 o 
 -18   4   6      154.19      175.94     16.15 o 
 -16   4   6      897.97      823.70     24.55 o 
 -14   4   6       10.03        9.92      9.14 o 
 -12   4   6      527.16      506.96     14.30 o 
 -10   4   6      280.52      259.80     12.93 o 
  -8   4   6     8563.73     9098.54     83.07 o 
  -6   4   6     1866.34     1577.23     14.87 o 
  -4   4   6     2440.50     2339.72     20.00 o 
  -2   4   6     2643.75     2582.11     21.81 o 
   0   4   6       57.76      129.48      4.05 o 
   2   4   6     1515.79     2053.56     22.79 o 
   4   4   6     4347.27     4502.30     61.79 o 
   6   4   6      228.35      206.62      8.83 o 
   8   4   6      437.60      426.54     15.17 o 
  10   4   6      129.32      161.41      9.77 o 
  12   4   6       38.44       32.76     10.15 o 
  14   4   6       25.61       25.63     15.33 o 
 -19   5   6       43.97       34.24     13.16 o 
 -17   5   6      117.09      113.90     15.97 o 
 -15   5   6       89.30       80.09     10.79 o 
 -13   5   6      604.29      557.96     15.11 o 
 -11   5   6      158.94      195.51      7.57 o 
  -9   5   6      237.46      226.81      9.36 o 
  -7   5   6      778.30      774.89     11.00 o 
  -5   5   6      181.49      224.55      5.54 o 
  -3   5   6     2784.79     2808.87     21.92 o 
  -1   5   6     3463.22     3517.69     28.74 o 
   1   5   6     4823.90     5500.51     51.98 o 
   3   5   6     1794.24     2031.28     23.17 o 
   5   5   6      826.37      804.79     18.60 o 
   7   5   6       45.16       59.66      6.67 o 
   9   5   6      127.26      131.23      9.45 o 
  11   5   6      538.15      576.97     17.12 o 
  13   5   6      205.36      193.50     19.69 o 
  15   5   6        7.97        1.53     11.65 o 
 -18   6   6      193.02      240.29     18.21 o 
 -16   6   6     1360.53     1308.92     31.55 o 
 -14   6   6        1.04       15.70      8.29 o 
 -12   6   6      130.46      122.72      9.10 o 
 -10   6   6      103.62      119.12      5.53 o 
  -8   6   6     4658.17     4555.46     43.05 o 
  -6   6   6     5039.05     4604.05     36.71 o 
  -4   6   6     7605.35     7388.67     53.09 o 
  -2   6   6     9649.08    10016.38     66.22 o 
   0   6   6    18446.70    21269.38    160.33 o 
   2   6   6     5164.00     6089.38     67.54 o 
   4   6   6     1167.40     1045.53     14.89 o 
   6   6   6      867.49      784.27     31.45 o 
   8   6   6      726.54      704.80     16.46 o 
  10   6   6      554.31      551.75     16.46 o 
  12   6   6       92.29       87.74     11.65 o 
  14   6   6        3.04        2.12     10.86 o 
 -19   7   6       41.32       25.12     12.77 o 
 -17   7   6       44.49       23.07     11.84 o 
 -15   7   6      470.78      468.76     18.71 o 
 -13   7   6       20.72       26.45      6.96 o 
 -11   7   6     1509.55     1375.99     22.56 o 
  -9   7   6     1469.24     1380.23     16.36 o 
  -7   7   6       66.77       70.91      4.93 o 
  -5   7   6     2203.30     2334.10     20.37 o 
  -3   7   6      147.49      232.59      6.91 o 
  -1   7   6        3.25        1.51      2.71 o 
   1   7   6     1541.42     1348.65     16.77 o 
   3   7   6     2468.53     2608.85     29.55 o 
   5   7   6        0.11       -1.59      3.19 o 
   7   7   6      159.98      180.26     11.12 o 
   9   7   6     1185.13     1068.94     21.63 o 
  11   7   6      116.62       88.12      9.55 o 
  13   7   6       94.29      128.82     12.90 o 
 -18   8   6       22.03        1.76     11.65 o 
 -16   8   6        5.52       -8.88      8.88 o 
 -14   8   6       23.79       18.41      6.96 o 
 -12   8   6        0.74        5.54      7.77 o 
 -10   8   6      574.21      576.93     13.93 o 
  -8   8   6        0.98       -2.14      2.82 o 
  -6   8   6      521.30      537.87      8.22 o 
  -4   8   6     1440.11     1494.01     14.58 o 
  -2   8   6     1330.94     1506.68     14.55 o 
   0   8   6     1005.99     1339.71     14.87 o 
   2   8   6       38.40       44.95      6.78 o 
   4   8   6      610.39      605.18     12.37 o 
   6   8   6      113.14      125.73      6.15 o 
   8   8   6        3.33        4.79      6.67 o 
  10   8   6      109.46      129.31      9.45 o 
  12   8   6      318.64      313.20     21.53 o 
  14   8   6      106.67      123.05     30.76 o 
 -19   9   6        9.49        9.11     16.01 o 
 -17   9   6        1.82       -6.80     10.79 o 
 -15   9   6       97.06       94.64      9.25 o 
 -13   9   6      104.47       84.71      8.88 o 
 -11   9   6      401.48      373.30     12.63 o 
  -9   9   6     1958.58     1903.71     20.63 o 
  -7   9   6     1580.88     1667.53     18.39 o 
  -5   9   6        0.12        1.39      2.26 o 
  -3   9   6     1909.03     2132.96     19.18 o 
  -1   9   6     1391.82     1308.26     15.19 o 
   1   9   6     1540.42     1459.15     18.15 o 
   3   9   6      657.90      657.57     11.12 o 
   5   9   6       44.43       57.40      9.64 o 
   7   9   6       49.89       50.98      7.16 o 
   9   9   6     1541.28     1425.19     29.39 o 
  11   9   6      433.41      422.97     38.45 o 
  13   9   6       18.16       10.25     23.07 o 
 -18  10   6        5.22       -4.89     11.28 o 
 -16  10   6      289.42      328.90     18.08 o 
 -14  10   6      152.33      182.44     10.61 o 
 -12  10   6      372.99      396.38     13.23 o 
 -10  10   6     5677.69     5439.21     54.40 o 
  -8  10   6      108.18       84.98      4.61 o 
  -6  10   6     1147.67     1071.33     12.51 o 
  -4  10   6     3804.19     3825.40     31.88 o 
  -2  10   6      251.77      196.53      6.49 o 
   0  10   6       66.54       65.53      4.79 o 
   2  10   6      280.64      321.43      9.29 o 
   4  10   6      286.55      282.08      9.29 o 
   6  10   6      522.39      524.51     12.69 o 
   8  10   6     3187.26     3040.69     47.62 o 
  10  10   6      618.43      587.29     24.02 o 
  12  10   6      428.91      381.96     35.89 o 
  14  10   6       54.25       74.34     28.20 o 
 -17  11   6        4.67      -10.15     10.15 o 
 -15  11   6       27.74       32.71      8.59 o 
 -13  11   6      114.08       93.16      8.59 o 
 -11  11   6       30.40       10.70      6.67 o 
  -9  11   6       23.47       36.84      4.37 o 
  -7  11   6     5006.45     4994.71     41.74 o 
  -5  11   6     1339.53     1382.36     14.28 o 
  -3  11   6     5694.28     5923.28     47.08 o 
  -1  11   6     1946.78     1949.67     22.59 o 
   1  11   6      283.90      244.18      8.14 o 
   3  11   6      233.23      217.05     14.30 o 
   5  11   6      331.52      329.89     18.54 o 
   7  11   6      457.43      433.06     14.20 o 
   9  11   6      160.07      156.77     14.70 o 
  11  11   6       45.81       10.25     20.51 o 
  13  11   6       43.20       56.40     23.07 o 
 -18  12   6        1.49      -11.59     11.59 o 
 -16  12   6        1.21       -7.96      7.96 o 
 -14  12   6      153.54      156.39     10.70 o 
 -12  12   6       62.48       65.74      8.26 o 
 -10  12   6       49.95       51.17      5.61 o 
  -8  12   6       74.91       88.78      5.09 o 
  -6  12   6     2057.83     1931.47     19.32 o 
  -4  12   6     4395.42     4379.65     36.43 o 
  -2  12   6      670.84      576.91     10.71 o 
   0  12   6        7.25        5.98      3.19 o 
   2  12   6      655.49      630.67     12.34 o 
   4  12   6     2273.66     2164.36     39.69 o 
   6  12   6     1597.28     1384.95     26.64 o 
   8  12   6     2319.62     2263.50     52.55 o 
  10  12   6      219.61      209.60     16.01 o 
  12  12   6        7.35      -20.51     20.51 o 
 -17  13   6        0.07       -0.51     11.10 o 
 -15  13   6        5.64       -4.04      8.47 o 
 -13  13   6      424.45      421.70     14.95 o 
 -11  13   6       49.27       52.28      7.53 o 
  -9  13   6       19.68       17.47      4.27 o 
  -7  13   6     1675.19     1738.69     19.81 o 
  -5  13   6      245.45      191.50      6.58 o 
  -3  13   6      856.18      888.78     14.52 o 
  -1  13   6      247.27      225.24      7.52 o 
   1  13   6      711.49      694.79     12.06 o 
   3  13   6     4256.69     4199.40     56.08 o 
   5  13   6     1493.13     1320.41     26.12 o 
   7  13   6       39.42       35.94      7.31 o 
   9  13   6      344.65      308.20     19.69 o 
  11  13   6        1.33       17.94     20.51 o 
  13  13   6       59.08       71.78     28.20 o 
 -16  14   6      141.52      186.67     13.69 o 
 -14  14   6      243.37      303.92     14.30 o 
 -12  14   6      252.24      267.65     15.17 o 
 -10  14   6     1637.03     1580.06     21.50 o 
  -8  14   6        6.13       -3.00      4.78 o 
  -6  14   6        8.61        6.78      4.24 o 
  -4  14   6      792.97      781.43     11.42 o 
  -2  14   6      113.99       95.40      6.21 o 
   0  14   6      147.91      133.44      6.49 o 
   2  14   6      507.69      533.37     13.00 o 
   4  14   6        2.89       14.15     23.27 o 
   6  14   6       45.52       38.70     23.07 o 
   8  14   6      191.67      183.95     16.01 o 
  10  14   6       97.10      105.10     23.07 o 
  12  14   6      199.63      133.30     30.76 o 
 -17  15   6       42.90       30.86     17.50 o 
 -15  15   6       12.61       15.38      9.55 o 
 -13  15   6       43.80       54.01      9.10 o 
 -11  15   6        3.67       -3.71      6.21 o 
  -9  15   6      169.39      144.57      6.58 o 
  -7  15   6        4.54        4.98      5.92 o 
  -5  15   6       14.16       21.97      4.86 o 
  -3  15   6     1068.34      997.37     15.80 o 
  -1  15   6     2320.78     2132.25     32.76 o 
   1  15   6     5159.98     4923.08     50.03 o 
   3  15   6        9.87       12.05      5.92 o 
   5  15   6      334.88      320.50     14.20 o 
   7  15   6       27.08       15.45      8.44 o 
   9  15   6        0.89        5.68      7.46 o 
  11  15   6       47.28        7.69     23.07 o 
 -16  16   6      330.91      388.70     17.44 o 
 -14  16   6      237.44      313.04     14.70 o 
 -12  16   6      192.85      157.38     11.07 o 
 -10  16   6       83.01       94.91      9.02 o 
  -8  16   6     2408.40     2375.98     50.32 o 
  -6  16   6      228.91      215.15      9.72 o 
  -4  16   6     3617.59     3499.62     33.67 o 
  -2  16   6      234.31      231.42      8.86 o 
   0  16   6     1163.54     1087.81     17.43 o 
   2  16   6      465.11      452.29     12.83 o 
   4  16   6     1472.81     1358.10     27.30 o 
   6  16   6      305.75      241.33     13.16 o 
   8  16   6        2.63        2.38      7.31 o 
  10  16   6       19.04        2.56     20.51 o 
  12  16   6      152.99      202.51     33.32 o 
 -15  17   6      214.91      250.87     16.59 o 
 -13  17   6       18.19       19.23     12.69 o 
 -11  17   6        1.12      -10.25     10.88 o 
  -9  17   6      870.32      900.01     20.98 o 
  -7  17   6       66.71      101.68      8.26 o 
  -5  17   6        1.58       -0.96      4.76 o 
  -3  17   6     2082.99     1870.61     23.98 o 
  -1  17   6     2028.56     1954.29     25.48 o 
   1  17   6     1644.96     1744.03     26.91 o 
   3  17   6      681.72      658.41     14.98 o 
   5  17   6      485.76      462.07     16.48 o 
   7  17   6      181.46      194.66     16.88 o 
   9  17   6       27.62       41.42     10.42 o 
  11  17   6        2.23       28.20     23.07 o 
 -14  18   6       46.63       46.59     15.33 o 
 -12  18   6       71.18       50.59     13.50 o 
 -10  18   6        4.21        5.86      7.46 o 
  -8  18   6       67.20       72.05      7.53 o 
  -6  18   6      148.24      143.74      7.42 o 
  -4  18   6     1186.63     1128.65     25.16 o 
  -2  18   6     1133.31     1083.21     22.96 o 
   0  18   6      460.25      513.16     12.20 o 
   2  18   6       30.89       29.38      6.35 o 
   4  18   6       23.13       15.75      8.55 o 
   6  18   6        3.42       -1.38      6.79 o 
   8  18   6      140.42      165.47     12.42 o 
  10  18   6      176.91      186.61     23.07 o 
 -13  19   6        6.16        0.00     17.94 o 
 -11  19   6       40.41       34.61     12.69 o 
  -9  19   6      167.41      168.40     11.65 o 
  -7  19   6        2.35       -5.84      5.84 o 
  -5  19   6      952.51      892.38     15.65 o 
  -3  19   6      398.87      358.31     10.18 o 
  -1  19   6      163.27      193.02      8.58 o 
   1  19   6      468.89      469.56     13.87 o 
   3  19   6      717.20      708.38     16.29 o 
   5  19   6      179.03      213.58     12.77 o 
   7  19   6       51.59       56.19     10.15 o 
   9  19   6       14.09       16.17     10.87 o 
 -14  20   6      108.42      179.44     25.63 o 
 -12  20   6       69.51       30.76     17.94 o 
 -10  20   6       10.49        3.42      7.98 o 
  -8  20   6      652.42      601.57     15.67 o 
  -6  20   6        1.65       -1.24      5.31 o 
  -4  20   6        2.88       -6.00      6.00 o 
  -2  20   6      103.33       88.37      7.56 o 
   0  20   6       12.28       13.62      9.31 o 
   2  20   6        5.58        8.45      6.45 o 
   4  20   6       50.09       51.44     12.04 o 
   6  20   6       14.34       29.41     11.19 o 
   8  20   6       71.67       84.47     11.65 o 
 -13  21   6      144.76      161.50     25.63 o 
 -11  21   6      116.54      128.17     20.51 o 
  -9  21   6       75.22       54.50     11.68 o 
  -7  21   6       60.64       60.77      7.87 o 
  -5  21   6        1.66        5.77      6.41 o 
  -3  21   6        0.02       -5.66      5.66 o 
  -1  21   6      906.91      925.45     17.22 o 
   1  21   6       37.35       39.55      7.16 o 
   3  21   6       38.54       27.25     11.20 o 
   5  21   6        1.45       13.37      8.63 o 
   7  21   6       29.31       25.21     10.15 o 
 -12  22   6        0.91      -17.94     17.94 o 
 -10  22   6       10.51        9.83     10.43 o 
  -8  22   6       61.70       55.56     10.36 o 
  -6  22   6        6.50        4.93      6.79 o 
  -4  22   6      201.15      243.49     12.04 o 
  -2  22   6      102.67      139.24      9.55 o 
   0  22   6        7.22       -3.00      5.76 o 
   2  22   6       96.76       81.43      9.25 o 
   4  22   6      279.96      350.17     16.59 o 
   6  22   6       44.59       50.66     11.65 o 
 -11  23   6       22.71       28.20     20.51 o 
  -9  23   6       36.92       18.62     14.34 o 
  -7  23   6      121.06      126.37     10.79 o 
  -5  23   6       32.43       23.93      8.88 o 
  -3  23   6       29.56       25.18      7.81 o 
  -1  23   6       13.59        1.91      7.21 o 
   1  23   6        0.16       -4.09      6.66 o 
   3  23   6       48.75       59.47      8.47 o 
   5  23   6      218.64      293.51     16.15 o 
 -10  24   6       17.19      -11.54     12.69 o 
  -8  24   6       19.03       32.63      8.26 o 
  -6  24   6      138.35      144.90     11.84 o 
  -4  24   6       31.84       36.30     10.37 o 
  -2  24   6       13.25        0.15      7.81 o 
   0  24   6       21.70       15.61      7.77 o 
   2  24   6      300.32      363.81     14.53 o 
   4  24   6       54.67       84.59     11.65 o 
  -7  25   6      158.93      203.45     15.93 o 
  -5  25   6        0.01       -7.40      7.40 o 
  -3  25   6      281.06      366.17     16.28 o 
  -1  25   6      502.31      609.77     20.61 o 
   1  25   6      166.52      229.01     12.37 o 
   3  25   6      281.83      341.46     20.79 o 
  -6  26   6       29.88       41.82     10.15 o 
  -4  26   6       27.39       20.24      9.79 o 
  -2  26   6      118.11      136.78     17.13 o 
   0  26   6       70.84       89.20     11.12 o 
   2  26   6       55.09       63.59     10.79 o 
 -19   1   7        3.50        0.00     12.82 o 
 -17   1   7      237.38      305.25     21.75 o 
 -15   1   7      938.00      863.92     29.00 o 
 -13   1   7      766.43      758.62     26.24 o 
 -11   1   7      684.40      647.89     13.93 o 
  -9   1   7     2532.25     2459.03     26.50 o 
  -7   1   7     5137.86     5420.68     61.06 o 
  -5   1   7     2733.33     2357.78     19.19 o 
  -3   1   7    17209.54    17478.20    120.58 o 
  -1   1   7    12314.89    13918.98    103.60 o 
   1   1   7     1114.20     1354.13     14.53 o 
   3   1   7     5924.98     6313.54     68.19 o 
   5   1   7     2554.01     2446.05     32.67 o 
   7   1   7     1016.24      968.46     23.31 o 
   9   1   7        8.03        5.32      7.16 o 
  11   1   7      352.84      335.73     14.95 o 
  13   1   7      137.69      130.74     18.97 o 
 -20   2   7       19.75       21.32     17.15 o 
 -18   2   7        8.21       -3.85     12.69 o 
 -16   2   7        0.87       -6.90     11.68 o 
 -14   2   7      495.67      427.40     28.20 o 
 -12   2   7     2790.73     2684.82     34.32 o 
 -10   2   7     5694.72     5475.76     52.46 o 
  -8   2   7       15.62       14.15      2.87 o 
  -6   2   7       12.89       25.83      9.29 o 
  -4   2   7      815.71      875.85      9.35 o 
  -2   2   7     1280.62     1235.86     15.68 o 
   0   2   7      844.32      680.11      9.80 o 
   2   2   7     7258.54     7219.40     67.29 o 
   4   2   7     1142.50     1137.18     19.52 o 
   6   2   7      108.28      159.64     15.00 o 
   8   2   7     1718.78     1747.70     28.11 o 
  10   2   7       16.86       10.15      9.25 o 
  12   2   7      273.48      270.98     14.01 o 
  14   2   7       52.77       67.15     18.13 o 
 -19   3   7      288.46      299.43     23.36 o 
 -17   3   7        3.24       -6.31     15.38 o 
 -15   3   7      172.47      135.45     15.33 o 
 -13   3   7     1045.59      934.42     21.88 o 
 -11   3   7      455.51      494.90     12.37 o 
  -9   3   7     1541.78     1669.09     20.99 o 
  -7   3   7      111.04      131.79      4.14 o 
  -5   3   7     1155.80     1263.24     11.68 o 
  -3   3   7     1119.45     1129.54     11.69 o 
  -1   3   7     3481.61     3516.14     28.85 o 
   1   3   7     2602.55     2586.60     30.60 o 
   3   3   7     1619.66     1658.73     19.97 o 
   5   3   7      109.74      106.35      8.88 o 
   7   3   7     1375.91     1349.26     23.64 o 
   9   3   7      226.42      232.31     11.82 o 
  11   3   7      185.43      199.23     11.92 o 
  13   3   7        0.42      -13.50     13.50 o 
 -18   4   7        0.14       -6.84     13.50 o 
 -16   4   7       73.78       52.30     11.28 o 
 -14   4   7      326.84      359.04     23.60 o 
 -12   4   7     2577.57     2495.39     34.34 o 
 -10   4   7      410.72      403.87      8.99 o 
  -8   4   7      287.03      243.29      8.95 o 
  -6   4   7      763.88      694.99      7.96 o 
  -4   4   7     1199.18     1273.92     12.83 o 
  -2   4   7      383.94      479.28      6.98 o 
   0   4   7      480.38      341.83      6.58 o 
   2   4   7     1290.91     1204.65     16.05 o 
   4   4   7     2624.43     2536.68     36.26 o 
   6   4   7       73.80       69.70      6.96 o 
   8   4   7      146.47      167.92      9.77 o 
  10   4   7        4.68        2.48      7.16 o 
  12   4   7      131.52      121.02     12.77 o 
  14   4   7       30.44       46.14     16.31 o 
 -19   5   7      381.38      416.18     28.05 o 
 -17   5   7        1.84       -3.68     10.79 o 
 -15   5   7     1104.33     1156.46     30.13 o 
 -13   5   7       63.76       48.66      9.25 o 
 -11   5   7        2.63       -1.43      3.49 o 
  -9   5   7       35.82       34.65      3.82 o 
  -7   5   7     2160.47     1955.86     16.60 o 
  -5   5   7      106.85       81.10      3.28 o 
  -3   5   7      725.04      715.10      8.19 o 
  -1   5   7       46.36       84.26      4.06 o 
   1   5   7     6871.62     7106.33     66.18 o 
   3   5   7       25.35       22.38      3.89 o 
   5   5   7      156.12      157.93      9.30 o 
   7   5   7     2722.15     2752.17     37.41 o 
   9   5   7      340.88      348.94     13.66 o 
  11   5   7      328.15      315.38     13.66 o 
  13   5   7        4.95      -10.25     12.69 o 
 -18   6   7        0.13       -9.90     11.28 o 
 -16   6   7       20.31       51.07     17.48 o 
 -14   6   7       31.25       19.90      7.30 o 
 -12   6   7      706.96      637.55     16.15 o 
 -10   6   7       13.72       28.58      4.30 o 
  -8   6   7     5382.85     5569.82     48.55 o 
  -6   6   7      308.69      309.88      9.25 o 
  -4   6   7       82.54       60.57      2.80 o 
  -2   6   7     6181.43     6137.30     47.98 o 
   0   6   7     1485.75     1352.40     13.62 o 
   2   6   7      597.39      645.39     10.94 o 
   4   6   7      547.58      526.21     10.38 o 
   6   6   7        9.79        4.17      5.09 o 
   8   6   7      120.74      127.01      9.45 o 
  10   6   7       50.35       17.26      8.15 o 
  12   6   7        1.09       -9.30      9.30 o 
  14   6   7        0.65        0.00     23.07 o 
 -19   7   7       43.19       51.86     14.25 o 
 -17   7   7      106.03       70.56     13.58 o 
 -15   7   7      273.26      253.36     12.37 o 
 -13   7   7      201.99      168.58      9.77 o 
 -11   7   7     1205.47     1104.00     16.95 o 
  -9   7   7      247.15      243.74      6.29 o 
  -7   7   7     1043.85     1106.98     13.49 o 
  -5   7   7     4887.96     5025.73     40.48 o 
  -3   7   7      422.27      418.23      8.43 o 
  -1   7   7      639.71      692.93     13.05 o 
   1   7   7       71.82       49.61      5.47 o 
   3   7   7       32.05       15.38      4.07 o 
   5   7   7      604.62      597.39     11.49 o 
   7   7   7      640.62      667.98     22.94 o 
   9   7   7        0.24       -2.10      6.96 o 
  11   7   7      186.10      202.53     14.12 o 
  13   7   7        4.99      -12.08     12.30 o 
 -18   8   7        0.24      -12.98     12.98 o 
 -16   8   7       27.80       17.94     15.71 o 
 -14   8   7        0.15       -6.00      6.00 o 
 -12   8   7     4230.30     4154.55     51.38 o 
 -10   8   7     2179.40     2142.20     20.83 o 
  -8   8   7      159.62      121.73      5.09 o 
  -6   8   7     1620.54     1592.61     17.17 o 
  -4   8   7      591.49      682.36      8.06 o 
  -2   8   7     1345.58     1446.02     14.39 o 
   0   8   7     9658.25     9517.13     73.02 o 
   2   8   7        1.38        2.12      3.38 o 
   4   8   7      763.39      783.96     13.28 o 
   6   8   7      165.15      140.40      8.47 o 
   8   8   7      358.22      390.74     16.77 o 
  10   8   7      187.35      217.46     14.12 o 
  12   8   7       25.46       11.05     14.16 o 
  14   8   7       52.96       12.82     25.63 o 
 -19   9   7      192.49      272.97     20.19 o 
 -17   9   7      202.51      197.72     16.59 o 
 -15   9   7       22.52       24.05      7.53 o 
 -13   9   7       32.24       29.25      6.96 o 
 -11   9   7        0.98       -4.73      4.73 o 
  -9   9   7      170.98      201.74      6.83 o 
  -7   9   7     2333.38     2266.87     23.47 o 
  -5   9   7     2755.35     2622.73     23.36 o 
  -3   9   7      543.33      585.38      8.38 o 
  -1   9   7     2636.95     2674.06     27.76 o 
   1   9   7      170.52      171.19      5.22 o 
   3   9   7      600.91      655.55     16.28 o 
   5   9   7     1123.00     1108.67     19.46 o 
   7   9   7      315.08      311.14     15.48 o 
   9   9   7        1.05        7.69      9.61 o 
  11   9   7      114.93      121.93     24.35 o 
  13   9   7       15.22       12.82     23.07 o 
 -18  10   7       12.18        5.52     12.28 o 
 -16  10   7        0.00       -2.87      9.62 o 
 -14  10   7        8.14        2.74      7.16 o 
 -12  10   7       58.96       41.17      5.95 o 
 -10  10   7       51.27       59.73      4.47 o 
  -8  10   7     1224.31     1229.96     15.57 o 
  -6  10   7       92.05      114.06      4.14 o 
  -4  10   7     2214.71     2365.62     21.61 o 
  -2  10   7     2463.48     2488.40     27.36 o 
   0  10   7       15.96       13.26      3.12 o 
   2  10   7        0.11       -0.15      3.51 o 
   4  10   7      309.48      280.64      9.97 o 
   6  10   7      188.11      196.80      9.60 o 
   8  10   7        5.17       -0.55      8.63 o 
  10  10   7      422.03      443.29     18.29 o 
  12  10   7       15.99       -5.13     20.51 o 
 -17  11   7       66.26       64.50     12.70 o 
 -15  11   7      116.16      134.80     11.07 o 
 -13  11   7        2.75        1.75      6.96 o 
 -11  11   7       93.95      110.75      7.14 o 
  -9  11   7        2.96        3.14      3.71 o 
  -7  11   7     1115.52     1101.39     14.36 o 
  -5  11   7      274.90      281.83      6.37 o 
  -3  11   7     1271.06     1218.79     14.27 o 
  -1  11   7       30.57       23.45      4.91 o 
   1  11   7      995.93      968.11     14.45 o 
   3  11   7      160.25      154.09      7.96 o 
   5  11   7      617.46      650.58     21.83 o 
   7  11   7       18.30       17.11      8.63 o 
   9  11   7       65.93       49.20     12.30 o 
  11  11   7      265.31      310.18     35.89 o 
  13  11   7       20.58       25.63     25.63 o 
 -18  12   7        4.08      -11.28     11.28 o 
 -16  12   7       34.06       24.95      9.55 o 
 -14  12   7      190.64      179.60     11.43 o 
 -12  12   7       93.13       92.58      9.00 o 
 -10  12   7     1699.20     1629.18     18.04 o 
  -8  12   7        3.50       -2.61      3.66 o 
  -6  12   7        0.03       -3.40      3.40 o 
  -4  12   7      121.64      141.17      5.48 o 
  -2  12   7      352.35      305.35      8.70 o 
   0  12   7      416.19      370.98     11.84 o 
   2  12   7       39.60       18.68      8.30 o 
   4  12   7     1332.43     1299.92     29.55 o 
   6  12   7       23.80        5.96      6.84 o 
   8  12   7        5.59        0.43     12.82 o 
  10  12   7      104.39      110.14     16.01 o 
  12  12   7        7.29        2.56     20.51 o 
 -17  13   7       32.35       30.23     10.84 o 
 -15  13   7        5.08       -4.54      9.25 o 
 -13  13   7       25.99       15.78      7.53 o 
 -11  13   7        5.44       -3.73      8.32 o 
  -9  13   7      103.71       87.66      5.36 o 
  -7  13   7       73.57       69.88      5.12 o 
  -5  13   7      382.99      397.09      8.23 o 
  -3  13   7      126.04      119.52      5.87 o 
  -1  13   7     4120.43     4151.92     42.96 o 
   1  13   7     2571.56     2603.01     39.11 o 
   3  13   7      453.42      454.67     15.25 o 
   5  13   7      139.13      188.14     31.66 o 
   7  13   7      123.86      109.95     21.69 o 
   9  13   7       52.96       58.21     12.80 o 
  11  13   7       32.23       41.02     23.07 o 
 -16  14   7       62.65       62.82     11.07 o 
 -14  14   7      171.08      204.47     12.37 o 
 -12  14   7      289.65      308.87     12.72 o 
 -10  14   7       72.67       48.28      5.34 o 
  -8  14   7     1006.07     1053.08     16.83 o 
  -6  14   7       35.90       65.63     11.49 o 
  -4  14   7        2.99        0.72      3.47 o 
  -2  14   7        2.36       -3.88      3.88 o 
   0  14   7      534.51      524.12     15.01 o 
   2  14   7       29.33       42.14     15.86 o 
   4  14   7     2187.14     1943.10     44.16 o 
   6  14   7        7.40       -3.21      7.31 o 
   8  14   7       56.93       64.09      9.30 o 
  10  14   7       64.94       87.16     23.07 o 
  12  14   7      218.29      299.92     35.89 o 
 -17  15   7       10.62        7.10     10.53 o 
 -15  15   7       72.84      102.59     11.07 o 
 -13  15   7      512.78      527.63     19.98 o 
 -11  15   7      195.09      149.64      9.77 o 
  -9  15   7       24.69       19.13      8.83 o 
  -7  15   7       44.24       39.73      5.92 o 
  -5  15   7      114.96       96.39      7.64 o 
  -3  15   7     3761.08     3734.30     40.17 o 
  -1  15   7      436.93      429.95     11.03 o 
   1  15   7      101.06      112.65      7.96 o 
   3  15   7      578.67      519.59     16.48 o 
   5  15   7       20.54       25.20      8.63 o 
   7  15   7       64.47       39.04     11.68 o 
   9  15   7      213.95      260.39     18.97 o 
  11  15   7        0.47       20.51     23.07 o 
 -16  16   7      442.07      449.23     18.42 o 
 -14  16   7      146.89      173.37     14.25 o 
 -12  16   7        0.59      -14.10     14.10 o 
 -10  16   7        0.03       -4.61      6.03 o 
  -8  16   7      200.75      227.75      9.44 o 
  -6  16   7      104.29      102.88      7.07 o 
  -4  16   7     2062.24     2095.03     25.78 o 
  -2  16   7        0.25        4.81      5.31 o 
   0  16   7      804.52      840.45     14.71 o 
   2  16   7      118.27      123.61      7.96 o 
   4  16   7        0.01       -0.14      7.10 o 
   6  16   7        5.40       11.24      9.30 o 
   8  16   7       87.43       83.27     10.42 o 
  10  16   7       39.84       28.20     20.51 o 
 -15  17   7       43.20       51.27     15.33 o 
 -13  17   7      343.98      390.40     22.60 o 
 -11  17   7        9.79       -5.13      7.46 o 
  -9  17   7      636.09      620.87     19.53 o 
  -7  17   7      170.42      176.36      9.02 o 
  -5  17   7      189.50      180.15      8.05 o 
  -3  17   7     1051.74     1104.71     17.77 o 
  -1  17   7      944.61      918.89     16.39 o 
   1  17   7      227.90      240.21     10.20 o 
   3  17   7      437.76      487.06     16.95 o 
   5  17   7       27.06       17.67      8.09 o 
   7  17   7       14.55       19.84      8.63 o 
   9  17   7      143.30      186.02     13.47 o 
 -14  18   7        6.36       10.60     13.50 o 
 -12  18   7      346.03      341.63     21.53 o 
 -10  18   7        1.84       -6.66      6.66 o 
  -8  18   7      554.06      520.11     13.21 o 
  -6  18   7      642.11      563.35     12.92 o 
  -4  18   7        1.37       -5.66      5.66 o 
  -2  18   7     2191.10     2105.38     27.06 o 
   0  18   7      651.80      621.67     13.64 o 
   2  18   7      455.26      440.81     13.23 o 
   4  18   7       59.62       54.29     10.98 o 
   6  18   7       52.84       48.31      9.30 o 
   8  18   7      269.88      277.32     15.25 o 
  10  18   7        3.81       27.17     12.80 o 
 -13  19   7      108.78       98.12     12.28 o 
 -11  19   7      119.87      162.78     12.39 o 
  -9  19   7       56.34       34.08      9.67 o 
  -7  19   7       63.31       36.08      6.49 o 
  -5  19   7      461.87      487.55     14.63 o 
  -3  19   7       43.79       43.86      5.87 o 
  -1  19   7      189.59      210.67      9.08 o 
   1  19   7       34.60       19.37      7.16 o 
   3  19   7      184.78      164.65     12.07 o 
   5  19   7       16.28       30.31      9.02 o 
   7  19   7       82.76      117.34     17.99 o 
   9  19   7        1.80       12.82     11.20 o 
 -14  20   7        8.62        0.00     20.51 o 
 -12  20   7      107.74      104.47     14.05 o 
 -10  20   7       18.03       -4.08      6.60 o 
  -8  20   7       54.87       60.95      7.50 o 
  -6  20   7       63.90       45.82      6.39 o 
  -4  20   7      224.35      223.54     11.07 o 
  -2  20   7      242.89      222.99      9.42 o 
   0  20   7      181.40      172.42      8.75 o 
   2  20   7       21.81       28.77      6.35 o 
   4  20   7      156.70      192.60     12.62 o 
   6  20   7       18.02       10.37      8.63 o 
   8  20   7        4.82       -1.28      9.30 o 
 -13  21   7       38.86       48.19     13.50 o 
 -11  21   7      114.37      135.43     15.33 o 
  -9  21   7        4.66        5.96      6.07 o 
  -7  21   7      148.58      138.59     11.52 o 
  -5  21   7      200.71      236.95     11.63 o 
  -3  21   7       48.21       49.87      7.96 o 
  -1  21   7        6.43       20.27      7.62 o 
   1  21   7       14.85        8.14      6.67 o 
   3  21   7       20.01       25.94      9.02 o 
   5  21   7        1.93       -3.17     10.73 o 
   7  21   7        5.43        1.28      9.30 o 
 -12  22   7        4.93      -11.68     11.68 o 
 -10  22   7        0.27       -2.81      7.31 o 
  -8  22   7        0.68       -6.41      6.41 o 
  -6  22   7        0.81       -6.00      6.00 o 
  -4  22   7      106.92      113.60      9.55 o 
  -2  22   7      154.19      166.31     10.02 o 
   0  22   7       22.98       16.53      5.92 o 
   2  22   7      282.93      284.62     11.92 o 
   4  22   7      253.98      351.87     20.38 o 
   6  22   7        3.37       21.72      9.79 o 
 -11  23   7      159.68      182.01     17.15 o 
  -9  23   7       48.21       54.56      8.59 o 
  -7  23   7       34.52       45.47      9.30 o 
  -5  23   7        3.43       -4.27      7.40 o 
  -3  23   7       67.53       55.83      8.26 o 
  -1  23   7        6.85       -0.64      6.12 o 
   1  23   7        2.46       -5.51      6.66 o 
   3  23   7        0.80       -1.54      9.30 o 
   5  23   7        5.95       10.93      9.79 o 
 -10  24   7        0.10       -8.71      8.71 o 
  -8  24   7       20.03       36.53      9.30 o 
  -6  24   7      116.88      134.49     12.28 o 
  -4  24   7        2.51       -7.40      7.40 o 
  -2  24   7        5.55       10.41      8.29 o 
   0  24   7      191.49      263.46     11.48 o 
   2  24   7       85.74       83.05      9.29 o 
   4  24   7      179.34      217.06     15.09 o 
  -7  25   7       57.13       66.96     10.79 o 
  -5  25   7       76.66       94.85     11.28 o 
  -3  25   7        2.05        2.56      8.88 o 
  -1  25   7       19.37       27.27      9.61 o 
   1  25   7       50.35       91.44     11.65 o 
   3  25   7       17.25       38.76     11.28 o 
  -6  26   7        7.36        0.26      9.30 o 
  -4  26   7       23.13       20.64      9.79 o 
  -2  26   7        5.99       -8.63      8.63 o 
   0  26   7       27.87       26.33      9.61 o 
 -20   0   8        0.55      -17.94     20.51 o 
 -18   0   8      694.55      776.73     43.58 o 
 -16   0   8      253.63      264.04     25.63 o 
 -14   0   8     2401.84     2237.90     69.21 o 
 -12   0   8     3231.81     3225.11     56.56 o 
 -10   0   8     5382.60     5508.36     86.78 o 
  -8   0   8     6985.76     6746.79     69.30 o 
  -6   0   8    31440.03    31918.54    329.77 o 
  -4   0   8     2534.87     2807.35     31.93 o 
  -2   0   8     6079.00     5765.36     69.98 o 
   0   0   8    23373.67    25327.01    284.46 o 
   2   0   8       16.54       10.37      2.37 o 
   4   0   8      796.53      783.60     22.60 o 
   6   0   8     4505.17     4368.78     84.59 o 
   8   0   8       13.00      -10.25     14.10 o 
  10   0   8     1563.49     1578.68     40.51 o 
  12   0   8       73.40       70.25     15.33 o 
  14   0   8        3.68       10.25     23.07 o 
 -19   1   8       29.14        6.41     14.50 o 
 -17   1   8        8.09        5.64     13.50 o 
 -15   1   8       24.55       30.76     10.88 o 
 -13   1   8        0.56        9.65      6.00 o 
 -11   1   8     1525.91     1455.16     22.57 o 
  -9   1   8     1387.31     1290.80     12.97 o 
  -7   1   8      444.94      526.10      9.26 o 
  -5   1   8     8731.14     8783.83     62.80 o 
  -3   1   8     6104.73     6442.93     47.07 o 
  -1   1   8       21.87       25.55      4.35 o 
   1   1   8      162.43      145.15      4.52 o 
   3   1   8     1304.36     1169.24     19.52 o 
   5   1   8       13.77       15.38      5.66 o 
   7   1   8        2.65       -1.58      7.03 o 
   9   1   8       43.80       26.72     10.73 o 
  11   1   8        1.57       -7.37      7.69 o 
  13   1   8      210.13      252.16     21.75 o 
 -20   2   8        2.05        5.67     17.15 o 
 -18   2   8      156.80      180.62     20.79 o 
 -16   2   8       16.85        7.89     11.68 o 
 -14   2   8      240.66      271.24     13.92 o 
 -12   2   8      139.15      133.65      9.30 o 
 -10   2   8      319.29      314.77      8.28 o 
  -8   2   8     1677.04     1590.50     15.50 o 
  -6   2   8     1347.35     1303.15     14.65 o 
  -4   2   8     3775.41     3489.90     27.36 o 
  -2   2   8     8887.21     9817.26     74.67 o 
   0   2   8    11168.07    12168.41     99.52 o 
   2   2   8     5309.17     5311.04     51.67 o 
   4   2   8        4.24       -3.94      4.69 o 
   6   2   8     7716.48     7628.82     84.18 o 
   8   2   8      367.47      384.56     14.01 o 
  10   2   8       42.30       25.83      8.26 o 
  12   2   8        1.93       12.16      9.10 o 
  14   2   8       19.33       31.44     17.15 o 
 -19   3   8      257.71      293.15     24.42 o 
 -17   3   8        5.37       -1.28     24.35 o 
 -15   3   8      175.19      194.82     16.31 o 
 -13   3   8     1220.91     1257.81     25.94 o 
 -11   3   8     3079.81     2883.40     36.64 o 
  -9   3   8       77.01       42.04      2.80 o 
  -7   3   8     1603.00     1579.15     14.16 o 
  -5   3   8     1186.87     1124.50     11.33 o 
  -3   3   8     3482.06     3561.19     29.56 o 
  -1   3   8     2191.18     2010.62     18.11 o 
   1   3   8      924.41     1062.41     24.42 o 
   3   3   8      398.13      401.89     11.99 o 
   5   3   8      280.92      252.71     11.07 o 
   7   3   8      562.81      581.34     15.83 o 
   9   3   8     2102.83     2163.30     34.13 o 
  11   3   8       96.58      107.98     11.07 o 
  13   3   8      109.29      127.50     18.97 o 
 -18   4   8      175.60      228.08     51.27 o 
 -16   4   8      110.53      122.45     16.31 o 
 -14   4   8     1546.53     1583.03     30.41 o 
 -12   4   8      131.17      133.10      8.47 o 
 -10   4   8       49.90       36.64      4.73 o 
  -8   4   8      175.43      186.75      4.76 o 
  -6   4   8      199.53      220.64      5.04 o 
  -4   4   8     1857.15     1584.42     15.58 o 
  -2   4   8     7113.36     7658.91     59.46 o 
   0   4   8     2364.84     2189.64     22.14 o 
   2   4   8     1609.40     1770.51     23.50 o 
   4   4   8     1375.83     1345.91     25.46 o 
   6   4   8       16.80        2.56      6.41 o 
   8   4   8      118.67      133.31     10.53 o 
  10   4   8       88.11       60.76      9.55 o 
  12   4   8      433.42      471.79     21.07 o 
 -19   5   8      105.30      115.41     19.94 o 
 -17   5   8       45.53       46.14     15.33 o 
 -15   5   8        0.33        0.32      8.29 o 
 -13   5   8      623.91      620.44     17.99 o 
 -11   5   8      620.68      548.53     11.37 o 
  -9   5   8       50.31       41.09      3.44 o 
  -7   5   8      197.89      262.98      6.04 o 
  -5   5   8      830.06      754.85     10.98 o 
  -3   5   8      535.80      733.34     10.16 o 
  -1   5   8     2445.73     2686.09     23.73 o 
   1   5   8     2257.69     2212.69     29.62 o 
   3   5   8      213.89      250.51      7.50 o 
   5   5   8      843.85      801.68     25.54 o 
   7   5   8      158.50      177.21     14.80 o 
   9   5   8     1031.62     1085.31     22.68 o 
  11   5   8      124.87      104.75     10.20 o 
  13   5   8        4.89       -5.13     20.51 o 
 -18   6   8       47.87       59.86     20.51 o 
 -16   6   8      131.00      139.81     16.31 o 
 -14   6   8     1319.52     1297.00     27.81 o 
 -12   6   8      221.30      224.37     10.84 o 
 -10   6   8      469.62      494.05     10.29 o 
  -8   6   8      583.13      532.06      9.27 o 
  -6   6   8     1625.24     1515.88     15.19 o 
  -4   6   8        2.77       25.13      6.55 o 
  -2   6   8     5612.32     5936.91     47.15 o 
   0   6   8     4560.10     4882.13     50.14 o 
   2   6   8     3403.27     3275.25     35.10 o 
   4   6   8      217.61      219.22      7.50 o 
   6   6   8     2073.07     2046.35     35.88 o 
   8   6   8        0.50       -4.79      6.67 o 
  10   6   8       18.38       18.63      8.68 o 
  12   6   8      499.75      511.69     25.86 o 
 -19   7   8       16.52       23.34     17.15 o 
 -17   7   8       52.97       31.67     15.33 o 
 -15   7   8      183.73      198.55     11.70 o 
 -13   7   8      222.68      194.67     12.28 o 
 -11   7   8      232.19      217.97      8.46 o 
  -9   7   8      709.83      687.45     10.72 o 
  -7   7   8     5286.69     5291.57     51.02 o 
  -5   7   8      469.76      603.34      8.06 o 
  -3   7   8       37.69       78.62      2.67 o 
  -1   7   8     5094.74     5296.10     42.82 o 
   1   7   8      640.78      681.86     11.81 o 
   3   7   8        1.06       -3.19      3.19 o 
   5   7   8     1422.47     1321.20     39.59 o 
   7   7   8      348.57      296.60     12.22 o 
   9   7   8      188.79      170.54     12.77 o 
  11   7   8       15.26       13.24     10.15 o 
  13   7   8        4.83       -2.73     16.66 o 
 -18   8   8        1.38        7.69     12.82 o 
 -16   8   8      222.61      212.05     19.03 o 
 -14   8   8      823.09      766.54     18.50 o 
 -12   8   8      180.01      176.74     11.65 o 
 -10   8   8       63.79       71.90      5.18 o 
  -8   8   8      369.00      324.97      7.73 o 
  -6   8   8     1564.74     1700.54     17.15 o 
  -4   8   8      666.89      803.15      9.60 o 
  -2   8   8      688.12      700.47      9.33 o 
   0   8   8     1106.85     1021.68     11.91 o 
   2   8   8       31.99       33.18      5.37 o 
   4   8   8       86.90       93.85      8.14 o 
   6   8   8      990.68      959.21     23.07 o 
   8   8   8     2109.47     1900.82     36.26 o 
  10   8   8      113.51       86.67     20.43 o 
  12   8   8       66.21       82.88     16.59 o 
 -19   9   8        3.29      -21.79     21.79 o 
 -17   9   8        4.52       -5.34      8.83 o 
 -15   9   8       81.38       65.08      9.55 o 
 -13   9   8      128.55      135.43      9.77 o 
 -11   9   8      243.25      230.84      6.53 o 
  -9   9   8       96.64      105.43      5.34 o 
  -7   9   8     3093.33     3279.26     31.99 o 
  -5   9   8      449.24      414.67      7.10 o 
  -3   9   8       26.10       23.07      3.16 o 
  -1   9   8     1067.40      943.01     12.65 o 
   1   9   8      272.88      269.46     10.27 o 
   3   9   8      684.50      669.74     14.30 o 
   5   9   8     2583.87     2235.57     31.37 o 
   7   9   8     1119.28     1060.89     25.81 o 
   9   9   8        1.58       -8.09      8.09 o 
  11   9   8       39.77       21.15     15.38 o 
  13   9   8       10.92       -2.56     25.63 o 
 -18  10   8       11.79      -10.79     10.79 o 
 -16  10   8      461.12      510.76     17.94 o 
 -14  10   8       37.90       66.45      8.83 o 
 -12  10   8     2724.81     2730.04     33.33 o 
 -10  10   8      628.74      603.12     11.23 o 
  -8  10   8      410.27      407.29     10.13 o 
  -6  10   8      445.03      499.84      8.38 o 
  -4  10   8     1993.90     1949.40     18.86 o 
  -2  10   8     5904.88     5760.68     50.99 o 
   0  10   8      669.03      654.61     10.51 o 
   2  10   8      125.13      140.55      7.53 o 
   4  10   8      328.34      278.52     14.06 o 
   6  10   8     1759.26     1590.64     31.42 o 
   8  10   8     1329.90     1295.88     34.15 o 
  10  10   8       21.51       24.03      9.84 o 
  12  10   8      109.87      120.48     28.20 o 
 -17  11   8       56.56       33.50      9.55 o 
 -15  11   8       65.20       72.56     10.13 o 
 -13  11   8        2.98        0.23      6.96 o 
 -11  11   8      821.67      817.77     12.05 o 
  -9  11   8     2751.01     2668.63     32.28 o 
  -7  11   8      866.04      882.47     12.95 o 
  -5  11   8      803.93      794.26     11.63 o 
  -3  11   8     1342.27     1251.77     17.70 o 
  -1  11   8        2.98        6.32      5.71 o 
   1  11   8      841.59      762.85     15.83 o 
   3  11   8      131.45      110.60      7.69 o 
   5  11   8      489.80      390.50     12.58 o 
   7  11   8      396.72      354.05     15.92 o 
   9  11   8        3.28        1.44      8.80 o 
  11  11   8        0.01        0.00     20.51 o 
 -18  12   8        0.43       -9.77      9.77 o 
 -16  12   8      409.35      507.70     17.95 o 
 -14  12   8      236.53      236.30     12.72 o 
 -12  12   8       89.93       94.11      7.50 o 
 -10  12   8      176.64      158.74      6.32 o 
  -8  12   8      221.71      232.27      7.74 o 
  -6  12   8      308.54      298.52     11.65 o 
  -4  12   8       21.00        9.18      3.21 o 
  -2  12   8      251.28      224.86      8.25 o 
   0  12   8     1323.84     1259.42     17.87 o 
   2  12   8      613.35      530.59     13.91 o 
   4  12   8     2502.58     2183.39     31.69 o 
   6  12   8      459.82      391.58     12.85 o 
   8  12   8       26.00       16.11     12.30 o 
  10  12   8       15.42       10.99     12.30 o 
  12  12   8       93.38      110.23     28.20 o 
 -17  13   8      209.91      194.34     14.01 o 
 -15  13   8       20.53       17.78     10.73 o 
 -13  13   8      231.06      246.51     12.37 o 
 -11  13   8        1.69       -4.31      4.31 o 
  -9  13   8     1738.47     1753.05     20.98 o 
  -7  13   8      874.79      867.43     14.89 o 
  -5  13   8      700.27      621.46     10.43 o 
  -3  13   8      234.17      235.40      9.18 o 
  -1  13   8      551.36      599.49     14.06 o 
   1  13   8      568.06      547.37     12.49 o 
   3  13   8      650.06      616.00     17.96 o 
   5  13   8        0.45        3.39      7.10 o 
   7  13   8      875.63      769.37     20.30 o 
   9  13   8       33.71       27.83     12.30 o 
  11  13   8       17.45       38.45     25.63 o 
 -16  14   8        5.79       18.29      9.55 o 
 -14  14   8       57.36       58.96     12.95 o 
 -12  14   8        0.15       -5.89      5.95 o 
 -10  14   8        5.76       -1.28      4.56 o 
  -8  14   8      516.14      469.47     11.55 o 
  -6  14   8      788.85      723.72     13.52 o 
  -4  14   8      146.40      151.62      7.07 o 
  -2  14   8     1671.98     1527.32     21.16 o 
   0  14   8     2594.01     2593.08     30.24 o 
   2  14   8      892.20      890.64     28.83 o 
   4  14   8      391.46      365.43     21.42 o 
   6  14   8       94.72       94.19      9.61 o 
   8  14   8      290.45      278.13     20.32 o 
  10  14   8       10.41       33.32     20.51 o 
 -17  15   8      315.86      352.71     23.56 o 
 -15  15   8      298.35      294.24     14.95 o 
 -13  15   8       13.14       28.20     13.50 o 
 -11  15   8      134.15      125.42      8.15 o 
  -9  15   8     1117.40      989.76     17.07 o 
  -7  15   8      296.31      297.50      9.52 o 
  -5  15   8     2000.29     1969.06     21.53 o 
  -3  15   8     9061.53     8774.60     83.34 o 
  -1  15   8     1155.71     1179.75     18.46 o 
   1  15   8      110.99      125.35     12.51 o 
   3  15   8      304.80      284.77     13.92 o 
   5  15   8      242.03      221.22     34.61 o 
   7  15   8       16.59       -4.54      7.31 o 
   9  15   8        0.03       15.01     12.30 o 
 -16  16   8       62.71      102.11     17.94 o 
 -14  16   8        5.18      -14.10     14.10 o 
 -12  16   8      525.33      556.53     18.29 o 
 -10  16   8      122.62      145.47      9.04 o 
  -8  16   8      402.01      348.00     10.80 o 
  -6  16   8      353.53      359.89     10.59 o 
  -4  16   8     1621.75     1580.03     21.66 o 
  -2  16   8      197.77      194.78      8.82 o 
   0  16   8      190.74      214.62      9.77 o 
   2  16   8      504.14      460.45     31.36 o 
   4  16   8       31.25       34.76      8.80 o 
   6  16   8        0.09       -7.10      7.10 o 
   8  16   8      101.93      127.94     11.95 o 
  10  16   8       92.42      105.10     25.63 o 
 -15  17   8      165.35      150.69     34.61 o 
 -13  17   8       88.41       80.21     14.50 o 
 -11  17   8      219.47      229.89     10.92 o 
  -9  17   8      176.39      207.60      9.99 o 
  -7  17   8      143.75      165.52      8.36 o 
  -5  17   8      923.95      842.71     18.55 o 
  -3  17   8     1692.71     1616.20     24.22 o 
  -1  17   8     1058.10     1034.91     17.70 o 
   1  17   8      404.53      366.71     12.34 o 
   3  17   8        8.34       17.89      7.71 o 
   5  17   8      431.27      434.88     17.26 o 
   7  17   8       67.08       65.30     10.15 o 
   9  17   8        3.31        5.17      8.88 o 
 -14  18   8       68.87       50.21     17.94 o 
 -12  18   8      158.64      187.69     13.16 o 
 -10  18   8      389.10      310.26     10.94 o 
  -8  18   8      445.61      460.53     12.70 o 
  -6  18   8      132.38      123.59      7.93 o 
  -4  18   8      356.76      358.15     10.29 o 
  -2  18   8       23.94       16.39      5.59 o 
   0  18   8       17.03       19.58      9.99 o 
   2  18   8       63.93       71.78      9.02 o 
   4  18   8        1.56        8.31      8.63 o 
   6  18   8       40.99       53.15     10.15 o 
   8  18   8        4.38        0.39      8.88 o 
 -13  19   8       11.97      -12.69     12.69 o 
 -11  19   8        2.21       -5.59      6.60 o 
  -9  19   8       52.23       59.02      7.66 o 
  -7  19   8       39.58       17.01      6.04 o 
  -5  19   8       97.56      100.61      8.83 o 
  -3  19   8       97.31       89.89      7.74 o 
  -1  19   8       68.76       73.30      6.88 o 
   1  19   8        2.14        0.16      6.21 o 
   3  19   8       61.69       83.09     10.55 o 
   5  19   8      228.70      261.83     15.09 o 
   7  19   8        0.11        6.56     10.61 o 
 -12  20   8       12.69        6.75     13.52 o 
 -10  20   8       87.74       83.45      8.11 o 
  -8  20   8       69.23       70.46      7.66 o 
  -6  20   8        4.85       -5.57      6.67 o 
  -4  20   8       66.04       42.96      7.96 o 
  -2  20   8      238.85      234.31      9.74 o 
   0  20   8        7.81        5.18      6.45 o 
   2  20   8       76.04       73.75      9.79 o 
   4  20   8       40.58       21.92     12.96 o 
   6  20   8       15.45       15.40      9.30 o 
 -13  21   8       11.36       -1.38     15.38 o 
 -11  21   8      201.07      232.15     11.92 o 
  -9  21   8        4.26       -5.76      5.76 o 
  -7  21   8        1.91       -6.21      6.21 o 
  -5  21   8        7.90        4.01      6.67 o 
  -3  21   8        2.69       -1.56      6.67 o 
  -1  21   8        8.22        9.48      6.04 o 
   1  21   8        1.63        5.89      6.45 o 
   3  21   8      443.96      508.53     23.19 o 
   5  21   8       81.59      123.92     11.65 o 
   7  21   8      143.22      172.34     14.65 o 
 -12  22   8        9.78      -12.08     12.30 o 
 -10  22   8       62.00       78.90      8.83 o 
  -8  22   8      131.52      177.04     11.10 o 
  -6  22   8      270.23      289.09     13.34 o 
  -4  22   8       82.09      102.50     12.21 o 
  -2  22   8      239.33      279.11     10.88 o 
   0  22   8        7.65        7.02      7.95 o 
   2  22   8        2.10        3.51      9.79 o 
   4  22   8       14.36        6.21      9.79 o 
   6  22   8       23.65       42.24     10.79 o 
 -11  23   8       70.72       35.89     17.94 o 
  -9  23   8        3.24       -8.06      8.06 o 
  -7  23   8      161.36      173.69     12.28 o 
  -5  23   8       10.78       16.14      7.96 o 
  -3  23   8      158.75      171.72     10.53 o 
  -1  23   8       68.20       76.84      7.42 o 
   1  23   8       26.47       34.69      7.96 o 
   3  23   8       28.81       31.53     11.30 o 
  -8  24   8       22.26       18.71      9.30 o 
  -6  24   8      102.86       75.83     10.79 o 
  -4  24   8       23.34       13.01      7.96 o 
  -2  24   8        0.39        4.39      7.53 o 
   0  24   8        4.35        1.68      8.26 o 
   2  24   8       29.60       20.06     10.79 o 
  -7  25   8        7.36       -7.69      8.88 o 
  -5  25   8        0.24       -8.29      8.29 o 
  -3  25   8       32.27       31.57      9.79 o 
  -1  25   8      355.28      444.72     16.75 o 
   1  25   8       62.74       67.57      9.60 o 
 -19   1   9      286.27      292.20     23.36 o 
 -17   1   9      102.34      133.50     16.31 o 
 -15   1   9      154.01      166.66     16.31 o 
 -13   1   9      455.99      488.87     14.58 o 
 -11   1   9      359.22      397.05     12.37 o 
  -9   1   9      842.74      803.03     10.02 o 
  -7   1   9      217.10      257.79      6.90 o 
  -5   1   9     2455.32     2525.30     21.35 o 
  -3   1   9     1911.20     2009.86     17.52 o 
  -1   1   9      599.05      568.64      9.45 o 
   1   1   9      447.06      561.36      9.12 o 
   3   1   9      776.52      788.26     16.59 o 
   5   1   9     2336.39     2193.08     32.31 o 
   7   1   9      163.19      173.73     16.65 o 
   9   1   9        0.17       -7.53      7.53 o 
  11   1   9      183.14      193.83     13.34 o 
  13   1   9      275.51      347.38     26.24 o 
 -20   2   9       10.03       -6.41     16.31 o 
 -18   2   9      366.84      425.37     26.24 o 
 -16   2   9       71.87       63.81     13.50 o 
 -14   2   9      703.79      665.79     19.58 o 
 -12   2   9      936.50      869.01     17.81 o 
 -10   2   9     2647.50     2444.40     24.34 o 
  -8   2   9     9339.77     9636.45     68.74 o 
  -6   2   9     1355.61     1274.78     12.81 o 
  -4   2   9     2457.33     2452.65     20.65 o 
  -2   2   9       11.24       11.78      2.45 o 
   0   2   9      959.03     1062.85     13.71 o 
   2   2   9      673.59      704.57     12.12 o 
   4   2   9     2506.49     2475.09     34.24 o 
   6   2   9       16.64        7.34      6.96 o 
   8   2   9      122.81      130.33     10.98 o 
  10   2   9      330.02      312.32     19.98 o 
  12   2   9      261.94      322.40     16.82 o 
 -19   3   9        0.05       12.67     15.33 o 
 -17   3   9      453.33      446.85     24.42 o 
 -15   3   9       55.64       31.98     11.16 o 
 -13   3   9        0.91       -6.00      6.00 o 
 -11   3   9       68.35       53.14      7.30 o 
  -9   3   9       97.16       95.67      3.93 o 
  -7   3   9     1501.90     1513.25     14.46 o 
  -5   3   9     1264.52     1258.18     16.91 o 
  -3   3   9       62.27      112.39      5.22 o 
  -1   3   9     6858.03     7210.86     67.56 o 
   1   3   9      568.67      659.46     11.30 o 
   3   3   9      110.74      105.74      7.16 o 
   5   3   9     1781.39     1709.36     27.82 o 
   7   3   9     1796.58     1763.53     29.44 o 
   9   3   9      725.32      746.06     19.84 o 
  11   3   9        1.52       -8.31      8.59 o 
  13   3   9      156.37      227.01     23.56 o 
 -18   4   9       13.97       23.07     21.79 o 
 -16   4   9      504.48      530.66     26.24 o 
 -14   4   9       17.12        4.98      7.81 o 
 -12   4   9      651.01      543.98     14.53 o 
 -10   4   9      476.90      464.38      8.60 o 
  -8   4   9      576.06      524.36      7.75 o 
  -6   4   9      244.46      201.72      5.06 o 
  -4   4   9    23965.65    23974.93    175.97 o 
  -2   4   9      281.73      259.61      8.26 o 
   0   4   9    15447.22    15980.11    129.68 o 
   2   4   9       55.52       66.30      6.19 o 
   4   4   9      442.99      395.45     14.98 o 
   6   4   9      107.20      117.49     13.69 o 
   8   4   9       40.18       63.20      8.83 o 
  10   4   9        8.91       -7.96      7.96 o 
  12   4   9       98.01      132.46     14.65 o 
 -19   5   9      165.38      183.10     25.63 o 
 -17   5   9      426.16      425.65     25.38 o 
 -15   5   9       25.62       31.40      9.30 o 
 -13   5   9       24.51       23.74      6.67 o 
 -11   5   9     1014.46      993.65     15.42 o 
  -9   5   9      234.25      238.17      5.51 o 
  -7   5   9      111.91       97.19      3.84 o 
  -5   5   9     7890.36     8075.19     62.49 o 
  -3   5   9     1126.17     1282.00     13.99 o 
  -1   5   9      103.26      139.40      5.29 o 
   1   5   9      788.86      858.26     13.93 o 
   3   5   9      111.33       95.92      5.95 o 
   5   5   9      590.46      593.86     17.99 o 
   7   5   9       11.39       24.12      7.96 o 
   9   5   9       24.96       14.53      7.96 o 
  11   5   9        0.56       -3.50      9.61 o 
 -18   6   9       84.34      107.17     17.15 o 
 -16   6   9       11.04       -0.85      8.88 o 
 -14   6   9       33.57       20.05      8.63 o 
 -12   6   9      493.64      482.51     14.30 o 
 -10   6   9      407.66      393.95      8.34 o 
  -8   6   9      768.50      800.20     10.54 o 
  -6   6   9       51.93       52.04      3.25 o 
  -4   6   9       69.77       87.84      4.32 o 
  -2   6   9     1654.67     1769.67     17.57 o 
   0   6   9       13.75        3.46      3.10 o 
   2   6   9      934.92      837.38     14.78 o 
   4   6   9      520.23      464.33     15.17 o 
   6   6   9        8.09       20.29      6.45 o 
   8   6   9       10.47       15.89      9.30 o 
  10   6   9      107.56      102.72     12.62 o 
  12   6   9        0.06      -12.30     12.30 o 
 -19   7   9       17.55        4.27     19.23 o 
 -17   7   9      161.58      184.19     13.58 o 
 -15   7   9       29.84       15.38      9.30 o 
 -13   7   9      122.96       92.34      9.61 o 
 -11   7   9      489.03      482.39     14.05 o 
  -9   7   9      148.23      156.91      5.98 o 
  -7   7   9      174.01      198.53      5.74 o 
  -5   7   9        2.63       -2.29      2.29 o 
  -3   7   9      827.22      888.00     11.24 o 
  -1   7   9      353.63      424.57     10.71 o 
   1   7   9     6356.60     6546.56     73.37 o 
   3   7   9     2636.97     2722.67     36.69 o 
   5   7   9       23.14       24.99      8.29 o 
   7   7   9        5.97       15.21      8.63 o 
   9   7   9      501.11      450.22     18.60 o 
  11   7   9       53.80       52.36     14.24 o 
 -18   8   9      114.15      169.47     18.97 o 
 -16   8   9      184.27      188.11     14.27 o 
 -14   8   9       58.66       67.46     10.15 o 
 -12   8   9     1081.37     1031.93     31.49 o 
 -10   8   9     2261.23     2121.61     23.31 o 
  -8   8   9      781.16      812.80     13.60 o 
  -6   8   9      854.46      834.02     11.10 o 
  -4   8   9     1408.97     1423.33     15.37 o 
  -2   8   9     1453.15     1514.73     16.06 o 
   0   8   9     2123.68     2294.39     23.45 o 
   2   8   9      769.92      746.98     22.94 o 
   4   8   9       48.78       53.14      9.99 o 
   6   8   9      132.49      109.95     11.12 o 
   8   8   9     1189.81     1243.82     31.55 o 
  10   8   9        8.95       -5.36      9.61 o 
  12   8   9       21.76       11.05     14.16 o 
 -19   9   9       56.47       55.11     18.13 o 
 -17   9   9        0.06        0.04     10.15 o 
 -15   9   9      579.17      613.13     20.30 o 
 -13   9   9       41.72       42.50      8.88 o 
 -11   9   9      231.88      207.69      7.19 o 
  -9   9   9      334.79      339.89      8.81 o 
  -7   9   9       20.01       17.37      3.09 o 
  -5   9   9      126.23      131.50      4.68 o 
  -3   9   9     1139.80     1111.43     14.55 o 
  -1   9   9      834.92      815.36     12.97 o 
   1   9   9       67.59       63.47      6.21 o 
   3   9   9      649.22      646.38     15.23 o 
   5   9   9       37.50       50.21      9.30 o 
   7   9   9      252.34      266.56     14.98 o 
   9   9   9       13.50       -9.30      9.30 o 
  11   9   9        3.08       -7.32     12.30 o 
 -18  10   9        2.19       -5.57     10.79 o 
 -16  10   9        7.65       -2.02      9.79 o 
 -14  10   9      109.24       92.49     11.28 o 
 -12  10   9      370.36      365.32     12.93 o 
 -10  10   9       63.74       79.60      5.48 o 
  -8  10   9      348.36      358.74      8.56 o 
  -6  10   9        1.92       -4.94      4.94 o 
  -4  10   9      519.44      433.97      7.31 o 
  -2  10   9     2679.03     2669.41     27.39 o 
   0  10   9      159.76      154.97      6.06 o 
   2  10   9     3106.89     3011.37     39.13 o 
   4  10   9      270.49      240.61     10.92 o 
   6  10   9      114.81      109.72     13.78 o 
   8  10   9      467.19      500.37     19.49 o 
  10  10   9        0.60       -8.77      9.79 o 
 -17  11   9        7.20        4.27     10.36 o 
 -15  11   9      312.33      344.86     16.48 o 
 -13  11   9       90.41       84.59     10.87 o 
 -11  11   9      196.65      212.10      7.91 o 
  -9  11   9      851.92      891.64     13.80 o 
  -7  11   9      163.29      161.79      5.60 o 
  -5  11   9      235.20      237.46      7.13 o 
  -3  11   9      448.16      438.77      9.07 o 
  -1  11   9        0.13       -3.63      3.63 o 
   1  11   9      444.17      382.27     11.92 o 
   3  11   9      846.08      708.93     16.36 o 
   5  11   9       32.89       38.45      8.51 o 
   7  11   9       46.72       59.77     10.79 o 
   9  11   9       19.45        8.86     11.81 o 
  11  11   9       17.17       43.58     25.63 o 
 -18  12   9       90.76      113.89     14.65 o 
 -16  12   9        0.78      -10.15     10.15 o 
 -14  12   9       13.68       15.15     11.53 o 
 -12  12   9       12.62       13.43      5.87 o 
 -10  12   9     1505.97     1425.02     20.15 o 
  -8  12   9      900.96      937.25     15.44 o 
  -6  12   9     1027.81      996.95     13.82 o 
  -4  12   9      148.00      131.68      6.49 o 
  -2  12   9     1182.39     1199.35     17.70 o 
   0  12   9     2066.68     1991.58     25.11 o 
   2  12   9        2.45       -6.21      6.21 o 
   4  12   9      206.72      195.26     10.13 o 
   6  12   9       69.30       92.93     10.73 o 
   8  12   9       11.87        4.74      9.30 o 
  10  12   9        5.82       30.28     14.16 o 
 -17  13   9      102.27      122.79     14.12 o 
 -15  13   9       66.24       40.14     11.65 o 
 -13  13   9        0.11       -2.56      8.63 o 
 -11  13   9      235.07      188.94      8.57 o 
  -9  13   9       11.58       11.26      5.31 o 
  -7  13   9      509.50      495.44     14.03 o 
  -5  13   9       17.53       13.90      3.88 o 
  -3  13   9      146.55      147.75     10.60 o 
  -1  13   9        1.83        3.94     11.84 o 
   1  13   9     4272.07     4051.08     47.82 o 
   3  13   9      882.97      804.26     20.30 o 
   5  13   9        2.09        6.11      7.71 o 
   7  13   9        0.00       -7.46      9.85 o 
   9  13   9       24.21       22.34     23.07 o 
 -16  14   9        1.03       -2.42     10.42 o 
 -14  14   9      344.29      375.28     23.07 o 
 -12  14   9      818.84      834.18     23.21 o 
 -10  14   9        6.10       10.05      5.46 o 
  -8  14   9       73.02       90.72      6.76 o 
  -6  14   9      889.18      889.40     12.96 o 
  -4  14   9      181.74      156.81     12.26 o 
  -2  14   9     3174.26     3139.16     35.53 o 
   0  14   9     1639.22     1619.27     29.22 o 
   2  14   9      109.84      105.79     10.42 o 
   4  14   9     1282.78     1250.58     27.11 o 
   6  14   9      101.56       53.32      9.30 o 
   8  14   9       13.30       -7.30     11.68 o 
  10  14   9       55.46       44.18     15.33 o 
 -15  15   9        7.22        9.40     13.50 o 
 -13  15   9      283.46      316.49     21.53 o 
 -11  15   9       17.74       -0.45      5.46 o 
  -9  15   9       26.97       28.94      5.76 o 
  -7  15   9       61.21       55.06      6.04 o 
  -5  15   9      724.51      661.85     13.54 o 
  -3  15   9      368.03      365.13     10.59 o 
  -1  15   9     1714.66     1664.18     23.29 o 
   1  15   9      171.16      164.73      8.08 o 
   3  15   9      366.94      396.56     42.30 o 
   5  15   9      151.71      102.72     10.42 o 
   7  15   9        0.94       -7.31      7.31 o 
   9  15   9        4.68        6.59     12.30 o 
 -16  16   9       15.05       24.58     15.33 o 
 -14  16   9        3.17        3.85     14.10 o 
 -12  16   9      114.24      121.85     11.95 o 
 -10  16   9      108.82      108.84      7.93 o 
  -8  16   9       86.51      110.41      7.66 o 
  -6  16   9        4.78        7.64      5.40 o 
  -4  16   9      584.87      611.43     13.52 o 
  -2  16   9      968.41      926.81     16.67 o 
   0  16   9      444.50      389.53     12.34 o 
   2  16   9      130.47      134.45     10.86 o 
   4  16   9      447.43      434.71     23.31 o 
   6  16   9      155.29      138.54     16.66 o 
   8  16   9        7.12       11.28     12.80 o 
 -15  17   9        0.77        1.28     14.50 o 
 -13  17   9        0.62      -12.69     12.69 o 
 -11  17   9       11.84       -4.56      5.76 o 
  -9  17   9       63.07       74.15      7.66 o 
  -7  17   9      556.81      579.69     13.28 o 
  -5  17   9      562.61      614.63     13.28 o 
  -3  17   9      638.56      628.79     17.51 o 
  -1  17   9     1391.45     1445.05     21.51 o 
   1  17   9      347.72      343.79     12.49 o 
   3  17   9       17.15       15.88      8.63 o 
   5  17   9        0.01        1.58      7.88 o 
   7  17   9      128.58      178.77     13.92 o 
   9  17   9        0.35       -1.76     16.66 o 
 -14  18   9       33.60       28.20     14.50 o 
 -12  18   9      183.99      156.86     13.16 o 
 -10  18   9      359.79      397.00     12.44 o 
  -8  18   9     2117.58     2232.56     29.10 o 
  -6  18   9      186.54      237.96     11.82 o 
  -4  18   9        5.79        1.41      5.15 o 
  -2  18   9        1.03       -5.07      5.07 o 
   0  18   9        0.20       -5.84      5.84 o 
   2  18   9       59.80       88.81     16.10 o 
   4  18   9      305.43      333.49     15.74 o 
   6  18   9        3.79        8.86      8.88 o 
   8  18   9        8.57        2.85      9.50 o 
 -13  19   9       53.08       61.37     15.33 o 
 -11  19   9        0.23       -5.87      5.87 o 
  -9  19   9       23.66       21.17      6.76 o 
  -7  19   9       34.09       27.14      6.96 o 
  -5  19   9      257.26      230.04     11.07 o 
  -3  19   9       90.65       82.36      6.94 o 
  -1  19   9      183.31      219.20      9.52 o 
   1  19   9       69.33       62.56      7.96 o 
   3  19   9        8.23        6.68      8.63 o 
   5  19   9      152.34      127.77     11.95 o 
   7  19   9      141.20      177.56     13.92 o 
 -12  20   9       74.89       66.35     11.65 o 
 -10  20   9      173.24      173.87      9.22 o 
  -8  20   9       88.70       83.38      7.77 o 
  -6  20   9      602.17      596.75     18.13 o 
  -4  20   9       11.36        5.36      6.35 o 
  -2  20   9       14.60       16.68      6.25 o 
   0  20   9        3.09       -2.24      6.45 o 
   2  20   9      118.77      152.77     16.67 o 
   4  20   9       32.19       44.19     10.42 o 
   6  20   9        2.00        7.26      9.30 o 
 -11  21   9        0.68       -3.89      6.20 o 
  -9  21   9       80.72       90.28      8.25 o 
  -7  21   9       77.81       73.29      8.15 o 
  -5  21   9       56.61       64.39      8.83 o 
  -3  21   9       64.93       71.88      7.27 o 
  -1  21   9        4.70        0.13      5.87 o 
   1  21   9      121.99      130.27     12.07 o 
   3  21   9      160.52      161.51     13.16 o 
   5  21   9       40.48       54.67     10.86 o 
 -10  22   9       61.43       45.91      9.51 o 
  -8  22   9       17.51        8.45      7.96 o 
  -6  22   9        0.09       -0.24      7.16 o 
  -4  22   9       17.41       10.49      6.96 o 
  -2  22   9       36.83       43.37      7.20 o 
   0  22   9      150.23      175.02     11.47 o 
   2  22   9       59.08       76.39     11.65 o 
   4  22   9       68.97       76.08     12.40 o 
  -9  23   9       12.10       13.02      8.51 o 
  -7  23   9       59.18       58.62      9.55 o 
  -5  23   9        7.56        4.22      7.69 o 
  -3  23   9        0.21       -6.64      6.96 o 
  -1  23   9       71.45       52.40      7.42 o 
   1  23   9        0.02       -4.32      9.79 o 
   3  23   9       68.30       62.49     13.52 o 
  -8  24   9      126.88      137.62     13.10 o 
  -6  24   9       73.81       84.75     11.51 o 
  -4  24   9       64.75       71.47      9.55 o 
  -2  24   9       83.00      107.59     10.32 o 
   0  24   9        6.32        2.82      7.69 o 
   2  24   9        0.03       -0.54      9.79 o 
  -5  25   9       16.83        9.79     10.99 o 
  -3  25   9      315.94      386.61     22.57 o 
  -1  25   9       77.66      110.60     14.06 o 
 -20   0  10       89.07       33.32     23.07 o 
 -18   0  10      198.62      238.40     30.76 o 
 -16   0  10       56.21       82.03     20.51 o 
 -14   0  10      703.16      595.02     22.17 o 
 -12   0  10     7909.88     7614.85    118.47 o 
 -10   0  10       65.08       74.89      9.85 o 
  -8   0  10     2878.53     2852.41     33.77 o 
  -6   0  10     2858.96     2936.36     34.17 o 
  -4   0  10     2611.78     2653.35     31.56 o 
  -2   0  10     3790.50     3891.63     51.21 o 
   0   0  10     4695.20     4849.29     62.50 o 
   2   0  10       73.20       86.84     23.07 o 
   4   0  10        0.59      -11.54     11.54 o 
   6   0  10      434.57      434.54     21.75 o 
   8   0  10      358.56      333.21     20.79 o 
  10   0  10       82.22       93.72     16.31 o 
  12   0  10        0.03       -5.64     13.50 o 
 -19   1  10       28.32       -5.13     15.38 o 
 -17   1  10      122.96      147.66     23.07 o 
 -15   1  10       95.58       88.68      8.59 o 
 -13   1  10        0.56       -4.57      6.67 o 
 -11   1  10      118.79      133.71      8.47 o 
  -9   1  10      147.82      165.06      4.90 o 
  -7   1  10     1284.58     1297.44     13.35 o 
  -5   1  10      334.99      377.24      6.68 o 
  -3   1  10     2943.21     2763.61     23.20 o 
  -1   1  10      654.90      685.86     12.84 o 
   1   1  10      128.43      146.88      5.36 o 
   3   1  10     2908.25     2831.96     38.09 o 
   5   1  10      664.86      644.45     16.66 o 
   7   1  10      241.86      247.38     14.80 o 
   9   1  10      101.53      127.72     11.82 o 
  11   1  10       38.08       48.82     19.98 o 
 -18   2  10      208.38      183.36     39.73 o 
 -16   2  10      104.34       78.08     11.76 o 
 -14   2  10       93.56      119.41      9.55 o 
 -12   2  10     4534.63     4311.06     52.34 o 
 -10   2  10     1721.96     1638.98     18.57 o 
  -8   2  10      700.11      670.56     11.77 o 
  -6   2  10     1037.08      994.67     12.18 o 
  -4   2  10     3704.98     3647.13     29.14 o 
  -2   2  10     2397.90     2265.55     21.15 o 
   0   2  10      497.82      500.06     15.67 o 
   2   2  10     2542.14     2560.75     34.91 o 
   4   2  10      479.38      513.56     14.95 o 
   6   2  10        0.13       -6.96      6.96 o 
   8   2  10      111.14       94.80     10.53 o 
  10   2  10      179.52      235.33     13.41 o 
  12   2  10       39.37       31.82     10.84 o 
 -19   3  10      148.91      164.32     18.97 o 
 -17   3  10        0.30      -17.21     21.79 o 
 -15   3  10       19.32       24.74     11.09 o 
 -13   3  10        3.80       -3.24      6.21 o 
 -11   3  10      368.57      372.42     10.33 o 
  -9   3  10       76.52       94.63      3.92 o 
  -7   3  10       36.71       53.14      3.63 o 
  -5   3  10     1206.06     1197.39     12.48 o 
  -3   3  10      592.00      663.97     13.90 o 
  -1   3  10     1080.90     1284.80     28.09 o 
   1   3  10     1093.78      993.98     29.42 o 
   3   3  10     3431.22     3246.57     42.27 o 
   5   3  10     2384.64     2413.25     44.77 o 
   7   3  10      221.53      216.90     12.72 o 
   9   3  10      130.03      152.62     11.82 o 
  11   3  10       56.32       70.39     11.07 o 
 -18   4  10       26.59       -5.45     14.16 o 
 -16   4  10      180.42      197.05     13.58 o 
 -14   4  10      237.88      237.81     11.63 o 
 -12   4  10      594.12      564.12     18.13 o 
 -10   4  10     1053.82      974.00     13.38 o 
  -8   4  10      218.06      213.46      6.35 o 
  -6   4  10       31.62       28.33      3.07 o 
  -4   4  10     2524.64     2527.94     22.81 o 
  -2   4  10      393.06      335.72      8.54 o 
   0   4  10     2441.54     2360.17     24.73 o 
   2   4  10     1153.27     1091.81     18.72 o 
   4   4  10        5.23       -6.21      6.21 o 
   6   4  10      607.83      621.35     17.27 o 
   8   4  10      105.18      108.61     10.25 o 
  10   4  10      198.71      216.54     13.66 o 
  12   4  10      181.61      243.53     21.53 o 
 -19   5  10        6.68        2.85     20.51 o 
 -17   5  10      118.87      114.46     17.73 o 
 -15   5  10       51.15       56.91     11.00 o 
 -13   5  10       80.18       72.03      7.96 o 
 -11   5  10      541.58      532.19     13.74 o 
  -9   5  10      136.47      118.54      3.98 o 
  -7   5  10      318.88      350.09      6.55 o 
  -5   5  10      903.14      932.13     13.41 o 
  -3   5  10       76.63       66.90      3.76 o 
  -1   5  10       64.70       65.65      5.58 o 
   1   5  10      321.53      325.82      9.48 o 
   3   5  10       10.76        1.66      8.88 o 
   5   5  10       51.78       42.17      9.30 o 
   7   5  10       13.99       16.14      7.96 o 
   9   5  10       77.06       80.00     12.28 o 
  11   5  10        2.41      -10.48     10.79 o 
 -18   6  10      222.53      246.98     51.27 o 
 -16   6  10        2.66       -0.27     10.34 o 
 -14   6  10      411.86      425.30     16.73 o 
 -12   6  10     2288.05     2213.06     31.85 o 
 -10   6  10      846.50      819.97     12.61 o 
  -8   6  10       67.16       65.75      4.14 o 
  -6   6  10       14.03       16.93      3.02 o 
  -4   6  10      861.97      906.80     10.46 o 
  -2   6  10     2010.04     1901.47     18.88 o 
   0   6  10     3873.10     3819.05     36.86 o 
   2   6  10      317.92      307.22      9.76 o 
   4   6  10      748.79      621.03     15.98 o 
   6   6  10       42.24       34.86      9.30 o 
   8   6  10      432.89      464.99     19.49 o 
  10   6  10       90.14       40.41     11.65 o 
  12   6  10       75.82       89.87     37.17 o 
 -19   7  10      186.23      232.28     42.30 o 
 -17   7  10       62.36       43.89     11.65 o 
 -15   7  10       62.40       57.91     10.42 o 
 -13   7  10      142.33      134.69      8.83 o 
 -11   7  10      315.41      281.58      7.88 o 
  -9   7  10        2.40       -0.85      4.01 o 
  -7   7  10     2304.55     2305.05     20.58 o 
  -5   7  10       10.37       18.79      2.92 o 
  -3   7  10      476.36      412.91      8.81 o 
  -1   7  10     1017.03      943.45     11.79 o 
   1   7  10      141.75      123.96      6.76 o 
   3   7  10      839.67      748.07     21.46 o 
   5   7  10        0.05       -8.17      8.17 o 
   7   7  10      588.54      531.39     19.13 o 
   9   7  10       87.16      104.12     12.62 o 
  11   7  10        0.00      -10.42     10.42 o 
 -18   8  10       35.03       24.78     11.37 o 
 -16   8  10       33.39       17.59     10.15 o 
 -14   8  10        0.92       -5.80      9.22 o 
 -12   8  10       44.05       35.45      8.51 o 
 -10   8  10       87.68       86.33      6.75 o 
  -8   8  10       32.66       26.79      3.84 o 
  -6   8  10      405.90      429.95      7.28 o 
  -4   8  10      151.58      150.14      5.57 o 
  -2   8  10      253.09      246.25      6.94 o 
   0   8  10     1350.78     1335.15     24.79 o 
   2   8  10      639.02      570.19     14.48 o 
   4   8  10     2535.59     2302.04     33.29 o 
   6   8  10      147.38      124.04     11.84 o 
   8   8  10        6.39       -0.23      9.61 o 
  10   8  10        8.65        6.13     10.79 o 
 -17   9  10        0.90      -11.53     11.53 o 
 -15   9  10      203.10      218.76     14.41 o 
 -13   9  10        5.57       -4.90      6.67 o 
 -11   9  10      521.59      508.54     10.43 o 
  -9   9  10     1169.22     1145.21     17.34 o 
  -7   9  10      881.16      850.58     11.56 o 
  -5   9  10      186.49      158.32      5.24 o 
  -3   9  10     1403.93     1385.23     17.10 o 
  -1   9  10     1765.32     1694.52     19.68 o 
   1   9  10       11.10       -5.22      5.22 o 
   3   9  10     1526.97     1396.14     23.89 o 
   5   9  10        0.24       -7.81      7.81 o 
   7   9  10       34.86       35.50     10.15 o 
   9   9  10       35.01       31.89     11.12 o 
  11   9  10        3.42        6.66     12.80 o 
 -18  10  10       22.87       16.78     11.28 o 
 -16  10  10      230.69      220.75     14.98 o 
 -14  10  10      307.63      303.19     16.15 o 
 -12  10  10      806.20      862.01     15.07 o 
 -10  10  10     1006.98      985.57     24.65 o 
  -8  10  10       11.73       13.11      3.14 o 
  -6  10  10       20.34       18.27      3.88 o 
  -4  10  10     1415.52     1351.78     17.13 o 
  -2  10  10       45.53       43.58      4.39 o 
   0  10  10     1313.47     1302.70     21.85 o 
   2  10  10     2531.14     2414.70     38.85 o 
   4  10  10     1108.95     1079.38     21.08 o 
   6  10  10       46.07       29.48      9.30 o 
   8  10  10       42.53       54.61     10.79 o 
  10  10  10        5.45        6.58     10.79 o 
 -17  11  10       31.51       16.72     10.79 o 
 -15  11  10       43.30       32.21     15.37 o 
 -13  11  10      833.65      841.87     18.82 o 
 -11  11  10      714.75      730.50     13.17 o 
  -9  11  10      530.44      443.14     10.13 o 
  -7  11  10      634.41      575.80     10.33 o 
  -5  11  10      144.39      143.56      5.82 o 
  -3  11  10     2892.51     2726.84     28.63 o 
  -1  11  10     2706.03     2687.78     28.23 o 
   1  11  10      999.40      855.64     18.15 o 
   3  11  10     2552.54     2459.79     36.63 o 
   5  11  10        0.96       -3.93      6.35 o 
   7  11  10       47.10       41.67      9.82 o 
   9  11  10        1.36       -7.69     15.11 o 
 -16  12  10      208.86      243.73     16.15 o 
 -14  12  10        0.26       -9.30      9.30 o 
 -12  12  10      153.41      172.47      7.27 o 
 -10  12  10      283.33      261.97      9.42 o 
  -8  12  10      142.89      151.72      7.20 o 
  -6  12  10       20.56       17.38      4.39 o 
  -4  12  10      432.65      374.69     10.59 o 
  -2  12  10        2.95        4.25      4.72 o 
   0  12  10      199.42      213.56     10.13 o 
   2  12  10      106.17      125.24      9.14 o 
   4  12  10      456.83      435.68     14.19 o 
   6  12  10        1.92       -7.43      9.30 o 
   8  12  10      108.29      109.44     13.16 o 
  10  12  10        0.02       -3.59     12.80 o 
 -17  13  10       16.89       -7.01     17.36 o 
 -15  13  10        3.28        0.28     10.15 o 
 -13  13  10      103.56       77.42     14.16 o 
 -11  13  10      114.48      143.40      7.37 o 
  -9  13  10       85.71      123.08      7.77 o 
  -7  13  10      942.66      898.20     16.82 o 
  -5  13  10       24.12        7.51      5.69 o 
  -3  13  10      259.71      243.79     10.28 o 
  -1  13  10     1841.06     1886.68     24.55 o 
   1  13  10      548.32      455.68     13.91 o 
   3  13  10      952.96      849.89     18.97 o 
   5  13  10       34.32       37.30      7.78 o 
   7  13  10       17.11        7.89     11.68 o 
   9  13  10        0.21        9.23     12.80 o 
 -16  14  10      197.36      228.60     21.53 o 
 -14  14  10      185.99      198.47     38.45 o 
 -12  14  10       15.62        2.60      5.46 o 
 -10  14  10      469.90      468.51     12.44 o 
  -8  14  10       12.30       -1.56      5.31 o 
  -6  14  10        3.34       -3.98      3.98 o 
  -4  14  10      657.31      715.66     14.22 o 
  -2  14  10      713.68      711.26     14.64 o 
   0  14  10       23.64       29.40      5.95 o 
   2  14  10      310.84      304.46     14.20 o 
   4  14  10       20.07        9.04      9.35 o 
   6  14  10       36.11       19.07      8.63 o 
   8  14  10        0.00       -2.56     12.30 o 
 -15  15  10        1.10       -6.15     13.50 o 
 -13  15  10       73.03       75.96     14.16 o 
 -11  15  10       46.48       27.68      6.49 o 
  -9  15  10     2032.34     1971.51     26.21 o 
  -7  15  10      716.65      714.61     14.06 o 
  -5  15  10      492.35      485.54     12.11 o 
  -3  15  10      360.74      326.94     10.71 o 
  -1  15  10      159.61      155.27      7.68 o 
   1  15  10      360.95      354.20     21.53 o 
   3  15  10        1.80        3.22      7.71 o 
   5  15  10      139.36      146.84     12.40 o 
   7  15  10       15.37       13.19      9.30 o 
   9  15  10        5.25      -14.16     14.16 o 
 -16  16  10      196.51      221.39     24.35 o 
 -14  16  10      154.92      221.63     19.69 o 
 -12  16  10      504.31      583.92     13.65 o 
 -10  16  10       56.43       64.85      6.88 o 
  -8  16  10       65.99       72.10      7.20 o 
  -6  16  10      127.22      120.64      7.16 o 
  -4  16  10      247.80      255.84      9.54 o 
  -2  16  10       18.67       10.01      5.40 o 
   0  16  10      455.76      489.06     13.37 o 
   2  16  10       12.38       10.75      7.31 o 
   4  16  10        0.72       -0.79     11.68 o 
   6  16  10        1.53        6.51     11.68 o 
   8  16  10       35.57       55.83     16.01 o 
 -15  17  10       18.80       16.13     15.33 o 
 -13  17  10       15.92        9.91     13.50 o 
 -11  17  10       30.46        8.72      6.49 o 
  -9  17  10      636.91      610.00     21.03 o 
  -7  17  10       68.74       52.30      8.15 o 
  -5  17  10      100.14      101.41      7.16 o 
  -3  17  10     1220.20     1211.43     20.02 o 
  -1  17  10       35.42       36.92      8.05 o 
   1  17  10        0.20        5.29      7.71 o 
   3  17  10       39.74       25.18      9.02 o 
   5  17  10      168.71      177.43     13.47 o 
   7  17  10       20.85       37.31     11.09 o 
 -14  18  10       14.10        5.47     13.50 o 
 -12  18  10        3.21       -6.61      6.61 o 
 -10  18  10       67.26       51.39      7.42 o 
  -8  18  10        1.05       -7.32      7.32 o 
  -6  18  10        8.35        0.46      9.25 o 
  -4  18  10        0.08        0.97      5.59 o 
  -2  18  10      215.74      208.83      9.22 o 
   0  18  10       69.58       86.51      7.96 o 
   2  18  10       73.13       85.34     10.86 o 
   4  18  10        4.49       -4.22      9.45 o 
   6  18  10        8.98       -5.26      8.88 o 
 -13  19  10       80.88      127.41     17.15 o 
 -11  19  10       50.08       49.58      7.27 o 
  -9  19  10       38.40       30.34      9.53 o 
  -7  19  10      215.06      263.23     12.37 o 
  -5  19  10        9.84       11.07      6.96 o 
  -3  19  10        0.55        0.53      5.92 o 
  -1  19  10      383.82      434.34     19.56 o 
   1  19  10       48.90       62.80     14.80 o 
   3  19  10       30.78       37.15      9.02 o 
   5  19  10        9.16       15.57     10.42 o 
 -12  20  10       83.99       95.32     10.53 o 
 -10  20  10       35.18       44.60      7.20 o 
  -8  20  10       33.92       33.38      7.53 o 
  -6  20  10       94.02       86.19      8.63 o 
  -4  20  10        1.54       -5.55      5.55 o 
  -2  20  10       32.62       28.68      6.97 o 
   0  20  10      448.28      463.00     14.55 o 
   2  20  10       11.19       12.23      9.30 o 
   4  20  10       55.55       96.98     12.40 o 
 -11  21  10       58.22       75.31     12.91 o 
  -9  21  10        1.36       -6.76      7.16 o 
  -7  21  10       26.67       15.72      8.15 o 
  -5  21  10      112.19      107.61      9.45 o 
  -3  21  10        5.17       -6.25      6.25 o 
  -1  21  10       38.29       45.22      8.15 o 
   1  21  10        1.11       -1.96      9.02 o 
   3  21  10        7.52        8.49      9.30 o 
 -10  22  10       87.96       74.70      9.01 o 
  -8  22  10      124.12      106.80      9.95 o 
  -6  22  10      165.42      188.58     11.63 o 
  -4  22  10       16.02       17.49      7.77 o 
  -2  22  10        1.31       -6.07      6.25 o 
   0  22  10      157.18      183.49     11.00 o 
   2  22  10       66.62       84.59     12.40 o 
  -9  23  10        9.17       -4.08      7.53 o 
  -7  23  10      160.80      194.80     12.58 o 
  -5  23  10       41.34       48.28      9.25 o 
  -3  23  10       48.28       77.38      9.77 o 
  -1  23  10       17.81       13.76      7.16 o 
   1  23  10       23.12       16.54     13.57 o 
  -6  24  10       12.90       14.22      8.88 o 
  -4  24  10       62.65       73.04      9.77 o 
  -2  24  10      113.16      125.83     11.26 o 
   0  24  10       29.49       26.92     30.76 o 
 -19   1  11        0.28      -14.10     14.10 o 
 -17   1  11      145.63      120.16     17.15 o 
 -15   1  11        4.94       -4.96      7.53 o 
 -13   1  11     2047.28     1875.77     29.15 o 
 -11   1  11     6320.94     6095.70     60.42 o 
  -9   1  11     1565.30     1449.99     14.74 o 
  -7   1  11      337.38      328.16      6.74 o 
  -5   1  11     1649.52     1588.74     15.55 o 
  -3   1  11      176.21      211.51      5.63 o 
  -1   1  11     3062.47     3097.34     30.96 o 
   1   1  11     6827.77     6848.42     67.77 o 
   3   1  11      597.71      546.08     15.30 o 
   5   1  11      977.83      863.84     27.38 o 
   7   1  11      350.39      365.10     18.81 o 
   9   1  11       58.15       91.89     11.17 o 
  11   1  11        2.59       -8.97      8.97 o 
 -18   2  11      512.49      605.64     28.05 o 
 -16   2  11      818.34      833.03     24.05 o 
 -14   2  11      275.37      284.33     12.37 o 
 -12   2  11     2667.66     2536.01     35.35 o 
 -10   2  11        8.88       22.19      7.47 o 
  -8   2  11     1881.90     1806.02     17.27 o 
  -6   2  11      843.06      778.83     10.06 o 
  -4   2  11      246.89      218.29      5.63 o 
  -2   2  11     1001.27      916.04     13.52 o 
   0   2  11       92.06       73.64      5.02 o 
   2   2  11      404.42      423.09     14.01 o 
   4   2  11       73.06       70.03      8.51 o 
   6   2  11      135.58      134.65     10.84 o 
   8   2  11        0.89        1.14      7.96 o 
  10   2  11      406.37      489.54     18.82 o 
 -19   3  11        3.24       -2.71     19.23 o 
 -17   3  11        0.01       -9.79      9.79 o 
 -15   3  11       31.74       38.52     14.08 o 
 -13   3  11      292.87      258.07     12.13 o 
 -11   3  11        0.15       -3.95      3.95 o 
  -9   3  11      205.13      211.29      5.55 o 
  -7   3  11     2092.45     2177.22     19.93 o 
  -5   3  11     2294.97     2341.04     20.83 o 
  -3   3  11        9.93       29.43      3.42 o 
  -1   3  11        0.15       -2.71      2.71 o 
   1   3  11      931.56      921.34     16.26 o 
   3   3  11     2695.67     2590.96     36.80 o 
   5   3  11      125.24      107.93      9.55 o 
   7   3  11       34.89       18.97      8.59 o 
   9   3  11       82.09       99.01     11.07 o 
  11   3  11        9.13        8.63     11.65 o 
 -18   4  11      295.32      318.14     23.63 o 
 -16   4  11      180.11      203.05     14.65 o 
 -14   4  11       23.45       19.48      7.53 o 
 -12   4  11       13.94       -3.46      6.67 o 
 -10   4  11       77.38       94.56      4.40 o 
  -8   4  11     4391.17     4169.74     33.29 o 
  -6   4  11      322.96      343.31      6.85 o 
  -4   4  11      137.43      112.10      4.18 o 
  -2   4  11      126.66      111.27      5.22 o 
   0   4  11       26.79       20.44      4.97 o 
   2   4  11      456.53      410.50     12.42 o 
   4   4  11       46.52       40.34      7.53 o 
   6   4  11      500.14      547.96     17.21 o 
   8   4  11      234.23      230.54     15.25 o 
  10   4  11        1.97        2.26     11.12 o 
 -19   5  11       99.53       79.41     18.97 o 
 -17   5  11      102.61      100.42     13.16 o 
 -15   5  11       17.65       17.35      9.05 o 
 -13   5  11       43.11       37.69      7.53 o 
 -11   5  11     1536.92     1475.30     20.67 o 
  -9   5  11       74.97       95.48      4.27 o 
  -7   5  11     4085.14     4223.07     33.86 o 
  -5   5  11      300.35      311.66      6.45 o 
  -3   5  11      443.08      449.95      8.23 o 
  -1   5  11      219.51      235.89      8.41 o 
   1   5  11      223.72      222.47     10.57 o 
   3   5  11      284.43      249.90     17.76 o 
   5   5  11        5.64       -2.09      5.48 o 
   7   5  11       10.35       18.06     10.79 o 
   9   5  11       21.76       -1.78     10.79 o 
  11   5  11        3.51       -4.31     11.65 o 
 -18   6  11       53.09       49.54     12.77 o 
 -16   6  11       75.91       58.99     11.12 o 
 -14   6  11       15.64       -5.95      6.45 o 
 -12   6  11       91.45      100.70      8.83 o 
 -10   6  11     1295.40     1289.29     17.03 o 
  -8   6  11       96.19      106.62      4.47 o 
  -6   6  11     1905.46     1849.95     17.78 o 
  -4   6  11       81.61       90.39      4.48 o 
  -2   6  11       11.05       -1.71      2.96 o 
   0   6  11      246.76      235.82      8.99 o 
   2   6  11      205.49      216.05      8.46 o 
   4   6  11      138.92      169.05     12.28 o 
   6   6  11      160.70      163.99     13.16 o 
   8   6  11       23.72       24.74     11.69 o 
  10   6  11       45.58       31.62     11.84 o 
 -19   7  11      282.33      315.50     19.49 o 
 -17   7  11       37.52       19.84     11.93 o 
 -15   7  11       44.09       24.22      9.30 o 
 -13   7  11        2.59       -6.96      6.96 o 
 -11   7  11       63.66       42.97      4.78 o 
  -9   7  11      185.20      178.86      7.64 o 
  -7   7  11      274.95      287.96      6.60 o 
  -5   7  11       44.54       47.41      3.75 o 
  -3   7  11     1827.12     1933.20     19.96 o 
  -1   7  11    10379.23    10185.61     95.03 o 
   1   7  11     2126.57     2045.66     30.17 o 
   3   7  11       46.53       49.29      6.89 o 
   5   7  11      223.88      186.33     12.62 o 
   7   7  11       65.21       66.89     12.74 o 
   9   7  11        1.15       -9.61      9.61 o 
 -18   8  11      126.64      150.19     14.86 o 
 -16   8  11      155.83      161.68     14.12 o 
 -14   8  11      154.93      155.54     10.32 o 
 -12   8  11      287.88      307.41      9.64 o 
 -10   8  11      697.59      656.31     12.61 o 
  -8   8  11      748.33      729.82      9.92 o 
  -6   8  11     2114.84     2029.59     19.10 o 
  -4   8  11      432.87      404.25      9.15 o 
  -2   8  11       14.74       14.61      3.76 o 
   0   8  11      424.54      407.36     12.42 o 
   2   8  11       67.88       53.60      8.07 o 
   4   8  11      436.42      458.09     18.21 o 
   6   8  11        8.38       10.25      9.30 o 
   8   8  11       60.11       59.57     11.65 o 
  10   8  11       33.87       30.66     11.95 o 
 -17   9  11        0.24      -10.87     10.87 o 
 -15   9  11       81.84       82.78     13.47 o 
 -13   9  11      435.16      423.26     14.41 o 
 -11   9  11        7.21       -0.79      4.70 o 
  -9   9  11      981.36      921.62     20.06 o 
  -7   9  11       87.81       90.38      5.02 o 
  -5   9  11      438.81      392.05      7.51 o 
  -3   9  11       39.34       47.83      4.78 o 
  -1   9  11     2354.28     2223.28     24.03 o 
   1   9  11      133.10      111.87      8.40 o 
   3   9  11      463.12      407.75     13.14 o 
   5   9  11        2.61       -5.32      8.63 o 
   7   9  11       16.63       34.22     10.79 o 
   9   9  11       78.43       83.78     13.16 o 
 -18  10  11        3.82      -10.79     10.79 o 
 -16  10  11       53.57       53.95     11.65 o 
 -14  10  11       47.21       28.10      8.26 o 
 -12  10  11      387.29      371.78     12.06 o 
 -10  10  11       13.16        4.56      5.05 o 
  -8  10  11      279.34      254.82      7.13 o 
  -6  10  11     3049.28     2997.40     30.40 o 
  -4  10  11        5.11        4.32      3.88 o 
  -2  10  11      187.29      176.76      7.06 o 
   0  10  11      642.00      594.95     15.23 o 
   2  10  11       30.99       10.00      6.60 o 
   4  10  11      332.17      323.84     12.85 o 
   6  10  11       13.28       15.77      9.30 o 
   8  10  11        0.02        2.53     10.15 o 
  10  10  11       31.62       14.68     11.95 o 
 -17  11  11        0.75      -11.12     11.12 o 
 -15  11  11      100.89      111.30     13.16 o 
 -13  11  11       83.29      103.68      9.77 o 
 -11  11  11        1.41       -4.02      4.02 o 
  -9  11  11      305.26      281.69      9.64 o 
  -7  11  11      373.45      397.78      9.06 o 
  -5  11  11      643.91      565.63     10.95 o 
  -3  11  11      659.47      615.83     11.79 o 
  -1  11  11      229.35      195.94      7.06 o 
   1  11  11       95.17       64.33      7.96 o 
   3  11  11       67.26       47.76      7.78 o 
   5  11  11      360.10      379.71     17.99 o 
   7  11  11        0.17       -0.81      9.79 o 
   9  11  11       37.48       30.88     11.65 o 
 -16  12  11        3.82       -1.23     10.79 o 
 -14  12  11      434.15      479.54     19.22 o 
 -12  12  11      351.82      342.65     11.50 o 
 -10  12  11      568.20      492.20     12.20 o 
  -8  12  11      174.43      177.75      8.05 o 
  -6  12  11       16.89        4.61      4.85 o 
  -4  12  11      301.60      302.06      9.62 o 
  -2  12  11     3324.45     3140.03     32.56 o 
   0  12  11      302.04      278.31     12.10 o 
   2  12  11        3.83       11.11      7.77 o 
   4  12  11      185.02      161.91     10.32 o 
   6  12  11      124.50      111.97     12.77 o 
   8  12  11       36.74       33.67     13.37 o 
 -17  13  11        1.47       -7.69     14.50 o 
 -15  13  11        2.28      -13.50     13.50 o 
 -13  13  11      205.35      203.89     20.82 o 
 -11  13  11      250.57      229.57      9.54 o 
  -9  13  11      302.33      290.96      9.87 o 
  -7  13  11      328.59      334.02      8.74 o 
  -5  13  11      251.22      270.32      9.42 o 
  -3  13  11     6130.23     6115.27     69.86 o 
  -1  13  11      776.51      752.30     14.36 o 
   1  13  11      336.06      316.77     12.58 o 
   3  13  11       34.03       28.03      6.89 o 
   5  13  11       14.95       10.86      7.01 o 
   7  13  11        7.81       -4.86      9.79 o 
   9  13  11       95.64      140.62     20.51 o 
 -16  14  11       32.85       47.57     16.01 o 
 -14  14  11      171.30      208.42     18.46 o 
 -12  14  11       12.52       14.23      6.15 o 
 -10  14  11      141.29      145.40      8.15 o 
  -8  14  11        0.34       -4.61      5.31 o 
  -6  14  11      665.62      674.93     13.85 o 
  -4  14  11       45.73       50.68      6.25 o 
  -2  14  11      137.16      141.32      9.29 o 
   0  14  11        0.45       -7.31      7.31 o 
   2  14  11       74.82       43.42      9.30 o 
   4  14  11      272.91      267.59     14.60 o 
   6  14  11        2.50       -7.71      7.71 o 
   8  14  11       72.18      101.08     24.35 o 
 -15  15  11       11.92      -12.69     12.69 o 
 -13  15  11      169.55      174.07     18.67 o 
 -11  15  11        0.78        5.74      6.09 o 
  -9  15  11      199.62      223.14      9.42 o 
  -7  15  11     1015.56     1024.50     20.91 o 
  -5  15  11        2.60        1.90      5.46 o 
  -3  15  11      722.83      720.23     18.72 o 
  -1  15  11      475.77      569.16     17.96 o 
   1  15  11        1.12       -7.31      7.31 o 
   3  15  11        2.08      -10.41     10.41 o 
   5  15  11      280.10      267.49     15.25 o 
   7  15  11      182.15      211.16     20.32 o 
 -14  16  11        0.43        6.66     13.50 o 
 -12  16  11      104.47       83.21      8.11 o 
 -10  16  11       83.38       70.29      7.54 o 
  -8  16  11      412.99      385.77     11.67 o 
  -6  16  11      710.23      698.57     14.18 o 
  -4  16  11      115.93      108.47      7.86 o 
  -2  16  11      103.39       90.39      7.16 o 
   0  16  11       11.70        6.75      8.09 o 
   2  16  11        1.72        4.34     11.68 o 
   4  16  11       34.70       11.61      9.02 o 
   6  16  11        0.00       -8.88      8.88 o 
 -15  17  11       11.08       -9.80     15.33 o 
 -13  17  11        0.26        8.27     14.36 o 
 -11  17  11       12.07       -1.95      7.37 o 
  -9  17  11        1.95       -3.18      6.60 o 
  -7  17  11      223.86      255.84     12.04 o 
  -5  17  11      315.85      302.23     10.71 o 
  -3  17  11      507.40      461.97     12.64 o 
  -1  17  11        0.33       -2.10      6.60 o 
   1  17  11      165.68      159.28     15.79 o 
   3  17  11      257.58      298.40     15.62 o 
   5  17  11      273.16      330.69     22.17 o 
 -14  18  11      174.36      273.09     41.02 o 
 -12  18  11       26.01       17.13      8.03 o 
 -10  18  11       29.32       17.21      7.25 o 
  -8  18  11      129.51      138.59      9.77 o 
  -6  18  11       10.44        7.54      7.40 o 
  -4  18  11      262.07      298.62     10.59 o 
  -2  18  11        6.87        5.47      5.93 o 
   0  18  11       48.19       60.01      9.60 o 
   2  18  11      222.72      264.29     14.98 o 
   4  18  11        7.35       17.87      9.30 o 
   6  18  11       88.66       76.05     11.95 o 
 -13  19  11       44.06       36.79     11.65 o 
 -11  19  11      150.87      152.65     11.93 o 
  -9  19  11        6.32       -9.45      9.45 o 
  -7  19  11       25.71       26.30      7.96 o 
  -5  19  11      208.25      228.91     10.07 o 
  -3  19  11       67.17       70.95      7.07 o 
  -1  19  11      260.59      287.41     12.34 o 
   1  19  11       62.74       84.36     10.86 o 
   3  19  11        0.79        1.11     13.64 o 
   5  19  11        1.62        0.51      9.30 o 
 -12  20  11       22.70        0.95      7.27 o 
 -10  20  11        4.61       -7.16      7.16 o 
  -8  20  11        9.64       -0.77      7.16 o 
  -6  20  11        1.19        3.73      6.96 o 
  -4  20  11       47.07       47.54      8.32 o 
  -2  20  11        6.29        6.07      6.25 o 
   0  20  11       64.13       85.06     11.09 o 
   2  20  11       12.41        5.19      9.30 o 
   4  20  11       74.18       95.22     12.40 o 
 -11  21  11       72.85       85.57      8.79 o 
  -9  21  11       22.04       23.41      8.15 o 
  -7  21  11      116.92      146.58     11.97 o 
  -5  21  11        2.33       -4.28      7.16 o 
  -3  21  11        5.87       -4.83      6.25 o 
  -1  21  11        6.22        5.46      7.53 o 
   1  21  11       10.28       18.62     10.42 o 
   3  21  11        5.32        5.59      9.50 o 
 -10  22  11       13.43        8.37      8.15 o 
  -8  22  11      107.31      115.32     10.75 o 
  -6  22  11       14.77       15.60     12.21 o 
  -4  22  11        2.39       -7.53      7.53 o 
  -2  22  11       63.25       73.86      7.99 o 
   0  22  11       68.20      104.56     12.40 o 
   2  22  11        8.52       -2.56     17.94 o 
  -7  23  11        7.06        5.79      8.47 o 
  -5  23  11        0.42        5.98      8.15 o 
  -3  23  11        0.86       -7.30      7.30 o 
  -1  23  11      169.64      250.36     19.54 o 
 -18   0  12        4.68        7.69     23.07 o 
 -16   0  12      520.72      413.16     21.53 o 
 -14   0  12      584.63      516.61     22.17 o 
 -12   0  12     1837.69     1873.26     94.85 o 
 -10   0  12     2179.48     2096.28     32.97 o 
  -8   0  12      105.31      104.86      6.35 o 
  -6   0  12      569.17      527.93     12.22 o 
  -4   0  12      111.98      139.04      8.63 o 
  -2   0  12       39.76       49.69      7.62 o 
   0   0  12        8.36       -2.02      7.73 o 
   2   0  12     4994.84     4697.04     81.51 o 
   4   0  12      192.40      231.87     17.15 o 
   6   0  12      458.96      456.81     23.56 o 
   8   0  12      452.57      459.01     35.89 o 
  10   0  12       37.07       34.98     15.33 o 
 -19   1  12       53.79       66.34     17.15 o 
 -17   1  12      144.96      141.44     11.63 o 
 -15   1  12      151.18      177.14     11.32 o 
 -13   1  12       37.10       31.49      7.30 o 
 -11   1  12      252.09      252.04      9.52 o 
  -9   1  12      239.31      226.81     12.03 o 
  -7   1  12      419.89      371.11      7.30 o 
  -5   1  12      227.58      204.17      5.80 o 
  -3   1  12       37.44       27.42      4.17 o 
  -1   1  12      769.64      733.06     12.52 o 
   1   1  12       56.05       58.45      7.96 o 
   3   1  12       30.37       24.66      7.30 o 
   5   1  12       91.23       98.44      9.88 o 
   7   1  12        0.01       -7.18      8.59 o 
   9   1  12       31.36       40.21     10.53 o 
 -18   2  12        0.60        1.11     10.79 o 
 -16   2  12      153.18      143.03     11.32 o 
 -14   2  12      122.98      117.40     10.02 o 
 -12   2  12      391.02      409.35     13.47 o 
 -10   2  12      102.14      121.23      5.28 o 
  -8   2  12      110.84       90.45      4.21 o 
  -6   2  12     3277.47     3179.44     27.08 o 
  -4   2  12     4374.31     4205.48     37.32 o 
  -2   2  12      985.06      982.76     14.87 o 
   0   2  12      464.38      529.77     11.05 o 
   2   2  12     2491.75     2409.41     35.52 o 
   4   2  12        8.96        4.13      7.53 o 
   6   2  12      133.02      158.04     11.36 o 
   8   2  12      283.35      342.58     16.59 o 
  10   2  12       75.15      100.24     14.25 o 
 -19   3  12       53.01       57.98     20.51 o 
 -17   3  12      604.12      632.47     26.15 o 
 -15   3  12       91.48       82.57      9.55 o 
 -13   3  12       28.95       29.59      8.14 o 
 -11   3  12        5.57        2.64      9.22 o 
  -9   3  12      109.80      118.48      5.06 o 
  -7   3  12     1800.26     1711.57     17.08 o 
  -5   3  12      147.18      148.39      6.18 o 
  -3   3  12       44.72       41.18      3.90 o 
  -1   3  12      760.54      726.26     12.37 o 
   1   3  12      798.45      780.38     15.10 o 
   3   3  12       12.06        4.01      6.67 o 
   5   3  12      373.04      335.76     14.39 o 
   7   3  12      362.56      396.75     16.66 o 
   9   3  12        0.14        9.09     11.28 o 
 -18   4  12      172.36      190.75     15.44 o 
 -16   4  12       45.09       57.05      9.77 o 
 -14   4  12       57.26       27.79      7.78 o 
 -12   4  12      431.34      401.68     17.41 o 
 -10   4  12     1716.80     1699.37     18.32 o 
  -8   4  12      167.71      156.88      5.47 o 
  -6   4  12       69.35       66.72      4.61 o 
  -4   4  12      126.91      141.75      5.98 o 
  -2   4  12       24.32       20.98      4.09 o 
   0   4  12     1562.76     1514.21     24.75 o 
   2   4  12       67.76       59.11      9.30 o 
   4   4  12       87.32       96.41      9.25 o 
   6   4  12      110.38      100.81     11.84 o 
   8   4  12        4.30       -5.46     12.61 o 
  10   4  12      101.48       84.07     27.92 o 
 -19   5  12        7.09        1.10     12.62 o 
 -17   5  12        9.24       -5.41     10.34 o 
 -15   5  12        2.87       -7.78      7.78 o 
 -13   5  12       61.89       61.15      8.51 o 
 -11   5  12        0.46       -3.60      4.83 o 
  -9   5  12      530.07      527.56      8.60 o 
  -7   5  12      539.65      565.44      8.87 o 
  -5   5  12      113.19       95.26      4.82 o 
  -3   5  12      106.27       84.65      5.53 o 
  -1   5  12      589.53      631.23     13.57 o 
   1   5  12       86.72       89.58      8.16 o 
   3   5  12        0.14       -7.10      7.10 o 
   5   5  12      137.80      140.68     12.62 o 
   7   5  12       60.07       47.76     11.12 o 
   9   5  12       97.99      100.95     13.76 o 
 -18   6  12       36.01       35.64     12.40 o 
 -16   6  12        1.04       -9.99      9.99 o 
 -14   6  12       26.46       20.79     10.65 o 
 -12   6  12     1202.51     1194.91     18.60 o 
 -10   6  12     1523.74     1476.51     16.85 o 
  -8   6  12        9.46        5.82      3.31 o 
  -6   6  12       55.80       55.21      3.99 o 
  -4   6  12     1683.46     1665.66     18.27 o 
  -2   6  12      427.16      384.28      9.50 o 
   0   6  12     5398.73     5173.41     60.70 o 
   2   6  12        0.11       -1.33      5.48 o 
   4   6  12        3.77       -7.10      7.10 o 
   6   6  12       65.71       56.89     11.28 o 
   8   6  12      278.84      276.01     17.11 o 
  10   6  12       24.69       -2.56     11.12 o 
 -17   7  12       20.59       -6.04     10.15 o 
 -15   7  12       89.81      104.04      9.77 o 
 -13   7  12        4.08        0.03      7.16 o 
 -11   7  12       24.40       15.28      4.61 o 
  -9   7  12       27.17       16.16      4.72 o 
  -7   7  12      355.49      323.95      7.23 o 
  -5   7  12        4.58       18.47      4.16 o 
  -3   7  12      160.05      136.79      6.06 o 
  -1   7  12      445.47      475.35     11.81 o 
   1   7  12      562.32      490.42     14.01 o 
   3   7  12      365.73      335.77     16.15 o 
   5   7  12        3.85        6.15      9.30 o 
   7   7  12      216.21      262.98     16.73 o 
   9   7  12        8.57       -4.46     10.79 o 
 -18   8  12       16.23       -6.66     11.12 o 
 -16   8  12        1.27      -12.72     12.72 o 
 -14   8  12       50.94       37.21      8.47 o 
 -12   8  12       17.96        9.49      5.38 o 
 -10   8  12       29.85       23.62      4.98 o 
  -8   8  12        0.29       -3.21      3.21 o 
  -6   8  12      722.51      722.48     10.54 o 
  -4   8  12      927.38      907.69     13.76 o 
  -2   8  12     1010.44      977.82     13.94 o 
   0   8  12     1357.78     1288.48     22.86 o 
   2   8  12        0.25        0.11      5.92 o 
   4   8  12       82.03       57.54     11.21 o 
   6   8  12        7.46        6.53      9.61 o 
   8   8  12       90.97       92.02     13.76 o 
 -17   9  12       54.77       30.21     11.65 o 
 -15   9  12       30.75       56.48      9.45 o 
 -13   9  12       51.25       47.68     14.06 o 
 -11   9  12      174.23      170.72      7.27 o 
  -9   9  12      170.70      146.02      6.10 o 
  -7   9  12     1012.06      917.99     12.51 o 
  -5   9  12      978.26      862.19     14.06 o 
  -3   9  12      242.91      228.33      7.83 o 
  -1   9  12        3.29        5.23      7.03 o 
   1   9  12     1393.13     1282.08     23.69 o 
   3   9  12      154.16      166.89     10.32 o 
   5   9  12       15.12       13.52      9.61 o 
   7   9  12       35.04       44.14     11.65 o 
   9   9  12        4.83        7.22     11.28 o 
 -18  10  12       15.45        4.45     11.95 o 
 -16  10  12        3.49       -7.21     10.42 o 
 -14  10  12       43.65       37.16      8.83 o 
 -12  10  12      542.67      582.35     13.59 o 
 -10  10  12      789.24      740.82     14.64 o 
  -8  10  12        3.01       -3.88      3.88 o 
  -6  10  12     2172.06     2142.59     21.81 o 
  -4  10  12      807.84      819.43     13.84 o 
  -2  10  12      145.99      159.02      6.82 o 
   0  10  12      354.17      327.00     12.42 o 
   2  10  12        0.26        1.51      6.60 o 
   4  10  12        0.54       -4.06      6.60 o 
   6  10  12      108.53      137.99     13.76 o 
   8  10  12        3.86       -8.31     11.12 o 
 -17  11  12        0.54      -11.12     11.12 o 
 -15  11  12      395.97      422.27     17.39 o 
 -13  11  12        2.84        6.65     10.52 o 
 -11  11  12      362.26      308.22     11.60 o 
  -9  11  12        9.51       -3.02      5.07 o 
  -7  11  12        2.36       -4.11      4.11 o 
  -5  11  12     1017.26      984.17     15.29 o 
  -3  11  12        0.30       -4.55      4.55 o 
  -1  11  12      113.86       91.83      7.96 o 
   1  11  12      226.95      201.10     10.61 o 
   3  11  12        0.03       -5.22      6.35 o 
   5  11  12       97.41      109.61     12.62 o 
   7  11  12      111.44      126.41     14.25 o 
 -16  12  12       15.78       12.02     14.16 o 
 -14  12  12      115.09      138.83     12.62 o 
 -12  12  12      968.43     1034.41     20.65 o 
 -10  12  12      278.67      273.42     10.22 o 
  -8  12  12      272.16      228.89     11.27 o 
  -6  12  12      280.59      262.81      9.33 o 
  -4  12  12      108.44       94.74      6.76 o 
  -2  12  12     1381.10     1293.24     18.16 o 
   0  12  12      708.47      606.27     16.55 o 
   2  12  12      167.04      187.34     10.92 o 
   4  12  12       36.45       59.12     11.47 o 
   6  12  12        5.05        9.41     10.15 o 
   8  12  12       27.48       20.51     14.50 o 
 -17  13  12       68.36       75.39     17.15 o 
 -15  13  12       33.47       25.18     24.35 o 
 -13  13  12      166.50      175.38     12.90 o 
 -11  13  12       20.26        4.71      5.87 o 
  -9  13  12       35.36       23.77      6.04 o 
  -7  13  12      666.95      627.26     13.40 o 
  -5  13  12     3492.30     3455.30     39.40 o 
  -3  13  12     1043.31     1124.58     17.09 o 
  -1  13  12     2251.20     2216.07     33.73 o 
   1  13  12       70.83       61.03      9.62 o 
   3  13  12      128.08      104.64      9.76 o 
   5  13  12        1.80        3.76      7.31 o 
   7  13  12       75.75      115.66     14.12 o 
 -16  14  12        4.22       -4.61     13.50 o 
 -14  14  12        6.57        7.64     10.42 o 
 -12  14  12      168.76      203.86     10.90 o 
 -10  14  12        7.51        2.94      6.34 o 
  -8  14  12       79.67       82.01      7.27 o 
  -6  14  12       33.17       26.89      5.87 o 
  -4  14  12      330.55      313.15     10.71 o 
  -2  14  12      176.49      169.08      8.35 o 
   0  14  12       56.16       33.32      7.96 o 
   2  14  12      150.92      134.10      9.76 o 
   4  14  12       98.09       90.11     10.00 o 
   6  14  12       13.94       23.58     13.50 o 
 -15  15  12        0.54      -10.25     14.16 o 
 -13  15  12       72.66       84.56     11.95 o 
 -11  15  12       84.71       75.76      7.93 o 
  -9  15  12      471.31      537.88     13.65 o 
  -7  15  12     1899.92     1880.22     39.34 o 
  -5  15  12      322.31      307.11     10.71 o 
  -3  15  12        8.89        1.86      5.15 o 
  -1  15  12       69.34       56.55     15.38 o 
   1  15  12       95.71       84.04     10.55 o 
   3  15  12       58.40       26.75     13.03 o 
   5  15  12       28.19       20.81      9.50 o 
 -14  16  12       95.54       99.04     12.62 o 
 -12  16  12      156.32      164.92      9.33 o 
 -10  16  12        0.05       -0.38      6.25 o 
  -8  16  12        0.65       -1.74      7.16 o 
  -6  16  12      214.80      274.96     10.18 o 
  -4  16  12        1.78        1.66      5.69 o 
  -2  16  12      386.25      368.15     14.77 o 
   0  16  12      273.67      293.57     20.32 o 
   2  16  12       60.82       48.11     10.86 o 
   4  16  12       50.54       61.44     10.86 o 
   6  16  12       85.36      143.21     14.20 o 
 -13  17  12        5.70       -5.02     10.15 o 
 -11  17  12      155.77      155.95      9.52 o 
  -9  17  12        5.36       -5.19      7.30 o 
  -7  17  12     1009.63     1003.58     25.16 o 
  -5  17  12      268.58      297.46     10.71 o 
  -3  17  12        1.42       -2.19      6.19 o 
  -1  17  12       49.78       70.60     11.20 o 
   1  17  12      102.37      105.70     12.40 o 
   3  17  12       21.37       22.73     13.50 o 
   5  17  12       14.76        2.72     14.16 o 
 -12  18  12       36.88       15.37      7.27 o 
 -10  18  12       64.40       58.31      7.77 o 
  -8  18  12        1.14        3.28      7.69 o 
  -6  18  12      318.91      329.64     13.87 o 
  -4  18  12       12.97       11.00      5.95 o 
  -2  18  12        5.13        3.13      6.25 o 
   0  18  12        4.55        5.03      9.30 o 
   2  18  12       24.96       10.41     12.12 o 
   4  18  12        6.28       10.25      9.83 o 
 -13  19  12       43.59       28.99     11.65 o 
 -11  19  12       67.80       87.50      9.22 o 
  -9  19  12       16.76        9.91      8.15 o 
  -7  19  12      117.86      121.56     10.08 o 
  -5  19  12       18.81        9.78      6.49 o 
  -3  19  12        0.22        1.00      5.95 o 
  -1  19  12        4.44       -2.65     10.29 o 
   1  19  12        9.81        6.87      9.86 o 
   3  19  12        0.00       -1.58     17.29 o 
 -12  20  12        0.05       -6.59      6.59 o 
 -10  20  12       43.11       33.32     11.10 o 
  -8  20  12      125.78      140.01     10.92 o 
  -6  20  12      151.46      185.55     11.84 o 
  -4  20  12       84.19      119.71     10.33 o 
  -2  20  12       27.38       30.71      7.95 o 
   0  20  12       23.53       14.34      9.50 o 
   2  20  12        0.12       -9.30      9.30 o 
  -9  21  12        0.02       -4.48      9.81 o 
  -7  21  12       37.25       41.99      9.01 o 
  -5  21  12        9.88       12.13      9.99 o 
  -3  21  12       25.65       23.43      7.07 o 
  -1  21  12      215.52      257.04     15.83 o 
   1  21  12       30.84       23.69     10.86 o 
  -8  22  12        0.99       -4.64      8.88 o 
  -6  22  12       96.03      104.91     11.07 o 
  -4  22  12       18.72        6.32      7.96 o 
  -2  22  12       92.32      114.94      9.42 o 
  -5  23  12       55.03       88.15     15.33 o 
 -19   1  13       21.59       18.66     12.77 o 
 -17   1  13      820.92      851.62     21.93 o 
 -15   1  13     1802.04     1605.58     27.85 o 
 -13   1  13        0.71       -6.87      6.96 o 
 -11   1  13      720.40      716.97     11.90 o 
  -9   1  13       48.88       44.12      4.17 o 
  -7   1  13      125.03      142.30      5.11 o 
  -5   1  13      318.53      335.33      9.93 o 
  -3   1  13      819.98      862.97     13.98 o 
  -1   1  13       93.88       82.89      5.86 o 
   1   1  13      191.09      187.68     11.17 o 
   3   1  13     1491.27     1357.60     35.15 o 
   5   1  13      183.15      178.68     11.82 o 
   7   1  13       28.37       39.73     10.25 o 
   9   1  13      295.72      356.39     17.27 o 
 -18   2  13        0.50       -2.40     10.02 o 
 -16   2  13      379.62      406.44     15.87 o 
 -14   2  13      502.98      500.62     20.72 o 
 -12   2  13        7.41        6.95      5.24 o 
 -10   2  13      529.61      521.28      9.54 o 
  -8   2  13       20.11       26.55      4.77 o 
  -6   2  13       18.34       27.91      3.66 o 
  -4   2  13     3163.64     2988.77     39.33 o 
  -2   2  13        9.25       16.54      4.57 o 
   0   2  13     3326.03     3250.01     37.91 o 
   2   2  13       27.36       38.80      7.69 o 
   4   2  13      110.20      121.86     10.84 o 
   6   2  13      426.03      501.59     17.94 o 
   8   2  13      102.46      111.45     14.80 o 
 -19   3  13       18.13        0.78     12.07 o 
 -17   3  13       27.37        1.15      9.10 o 
 -15   3  13      101.24       85.05      9.62 o 
 -13   3  13       19.20       -5.83      6.96 o 
 -11   3  13      761.20      753.12     12.53 o 
  -9   3  13       31.78       30.93      3.92 o 
  -7   3  13       40.89       45.23      4.05 o 
  -5   3  13       60.35       56.09      4.09 o 
  -3   3  13      232.64      223.69      8.24 o 
  -1   3  13      985.07      959.50     15.15 o 
   1   3  13       10.21       33.58      6.29 o 
   3   3  13      183.91      208.42     11.54 o 
   5   3  13       28.34       12.30      8.59 o 
   7   3  13        4.82       16.24     11.84 o 
   9   3  13       11.00       11.24     12.28 o 
 -18   4  13       13.23       -3.15     11.28 o 
 -16   4  13       56.34       41.09      9.01 o 
 -14   4  13      491.24      509.44     16.45 o 
 -12   4  13        3.94       -1.76      5.16 o 
 -10   4  13      264.40      232.22      7.12 o 
  -8   4  13       27.32       27.45      4.01 o 
  -6   4  13        5.32       -2.97      2.97 o 
  -4   4  13     1580.83     1493.67     18.40 o 
  -2   4  13      185.29      173.95      7.83 o 
   0   4  13     2133.28     2034.69     30.76 o 
   2   4  13      131.24      101.41     11.12 o 
   4   4  13      146.40      170.59     13.16 o 
   6   4  13       14.02       25.29     12.77 o 
   8   4  13       51.49       66.59     13.76 o 
 -19   5  13       40.28       56.52     13.58 o 
 -17   5  13        2.82       -8.47      8.47 o 
 -15   5  13        1.56       -7.91      7.91 o 
 -13   5  13        0.07       -6.96      6.96 o 
 -11   5  13     1347.21     1319.76     20.14 o 
  -9   5  13      130.92      128.68      6.19 o 
  -7   5  13        1.88       -3.10      3.10 o 
  -5   5  13      772.25      744.97     12.34 o 
  -3   5  13      813.91      854.39     13.92 o 
  -1   5  13      115.49       97.14      6.19 o 
   1   5  13      139.13       94.80      8.25 o 
   3   5  13        5.04       -0.60      7.81 o 
   5   5  13       31.58       29.05     13.70 o 
   7   5  13       65.22       84.08     13.76 o 
   9   5  13        0.50        1.87     12.28 o 
 -18   6  13      107.44      124.61     16.08 o 
 -16   6  13       57.72       53.97      9.95 o 
 -14   6  13        1.34       -7.53      7.53 o 
 -12   6  13      396.58      388.86     11.05 o 
 -10   6  13     1006.16     1002.43     15.38 o 
  -8   6  13       67.87       65.75      5.66 o 
  -6   6  13        8.16       10.62      3.61 o 
  -4   6  13        4.65       -1.38      3.42 o 
  -2   6  13      336.06      349.34     10.31 o 
   0   6  13      221.99      186.69     10.13 o 
   2   6  13        5.55       -5.52      5.57 o 
   4   6  13       55.69       57.55     10.79 o 
   6   6  13      103.85      115.99     15.86 o 
   8   6  13      104.63      122.94     15.25 o 
 -17   7  13        1.75      -10.15     10.15 o 
 -15   7  13       33.02       42.34      9.63 o 
 -13   7  13        7.00       -5.76      8.88 o 
 -11   7  13      482.88      485.89     12.17 o 
  -9   7  13      541.83      525.99      9.92 o 
  -7   7  13      174.50      158.03      5.74 o 
  -5   7  13     2151.78     2098.78     27.51 o 
  -3   7  13      387.60      379.77     11.75 o 
  -1   7  13      197.83      206.06     12.49 o 
   1   7  13       75.24       58.19     10.88 o 
   3   7  13       13.03        8.54      9.26 o 
   5   7  13       59.67       61.43     11.12 o 
   7   7  13       36.40       70.94     12.62 o 
 -18   8  13       68.71       51.76     13.47 o 
 -16   8  13      479.06      509.12     16.94 o 
 -14   8  13       70.59       70.74      9.77 o 
 -12   8  13      673.11      719.39     15.03 o 
 -10   8  13      413.90      370.74      9.79 o 
  -8   8  13       80.52       63.34      4.86 o 
  -6   8  13       38.70       23.75      4.60 o 
  -4   8  13     1205.54     1200.92     16.69 o 
  -2   8  13      992.96     1042.38     17.78 o 
   0   8  13       64.03       77.77      8.06 o 
   2   8  13       81.30       51.26      7.53 o 
   4   8  13       32.83       12.82      9.61 o 
   6   8  13       89.34       87.54     12.62 o 
   8   8  13      316.81      363.82     20.61 o 
 -17   9  13        9.86      -12.26     12.26 o 
 -15   9  13       48.94       39.63      9.29 o 
 -13   9  13      317.67      337.39     13.66 o 
 -11   9  13       70.84       66.85      6.19 o 
  -9   9  13      932.84      935.81     14.03 o 
  -7   9  13     1145.58     1107.37     14.32 o 
  -5   9  13     1131.36     1109.85     16.14 o 
  -3   9  13       15.82        1.25      4.42 o 
  -1   9  13      628.90      573.59     17.02 o 
   1   9  13      498.42      412.25     14.48 o 
   3   9  13       60.25       51.85      8.25 o 
   5   9  13       34.29       32.04     11.28 o 
   7   9  13       18.69       50.92     12.28 o 
 -16  10  13      544.48      578.18     18.25 o 
 -14  10  13        3.27       -7.53      7.53 o 
 -12  10  13       18.38       19.13      8.51 o 
 -10  10  13      131.21      149.28      8.05 o 
  -8  10  13      415.10      411.10      8.90 o 
  -6  10  13      144.67      142.25      6.86 o 
  -4  10  13     2032.83     1978.05     29.37 o 
  -2  10  13        8.68       -5.31      5.31 o 
   0  10  13      514.77      476.26     22.20 o 
   2  10  13       28.25       27.33      7.08 o 
   4  10  13      167.12      181.93     22.37 o 
   6  10  13        9.57       -8.22     10.15 o 
   8  10  13       26.37        7.69     14.50 o 
 -17  11  13        1.25      -12.02     14.16 o 
 -15  11  13       24.23       24.50     10.63 o 
 -13  11  13       81.36       84.38      8.40 o 
 -11  11  13        2.72       -4.55      6.09 o 
  -9  11  13       33.60       39.30      5.39 o 
  -7  11  13      935.82     1005.98     15.57 o 
  -5  11  13      572.38      599.19     12.24 o 
  -3  11  13      388.63      361.03     11.66 o 
  -1  11  13       25.70       28.32      9.21 o 
   1  11  13       14.51       10.00      6.89 o 
   3  11  13       80.47       99.00      9.60 o 
   5  11  13       40.60       32.71     11.65 o 
   7  11  13      128.72      161.46     15.74 o 
 -16  12  13       13.67        1.54     11.12 o 
 -14  12  13      250.18      279.60     16.48 o 
 -12  12  13       15.89       23.93      7.53 o 
 -10  12  13      188.60      192.35     10.01 o 
  -8  12  13      170.43      161.26      7.27 o 
  -6  12  13        0.11       -5.92      5.92 o 
  -4  12  13       10.13       18.93      5.34 o 
  -2  12  13     1189.66     1119.81     19.65 o 
   0  12  13       36.16       34.43      7.96 o 
   2  12  13       17.40       12.06      6.89 o 
   4  12  13      123.67      143.03     11.10 o 
   6  12  13       49.39       66.15     13.16 o 
 -15  13  13        5.03      -11.42     11.75 o 
 -13  13  13      312.39      357.60     13.28 o 
 -11  13  13       96.36      100.42     10.55 o 
  -9  13  13       70.92       54.78      6.88 o 
  -7  13  13       78.05      106.00      7.27 o 
  -5  13  13       14.65       12.47      6.96 o 
  -3  13  13      567.44      605.66     12.67 o 
  -1  13  13       35.99       31.70      7.69 o 
   1  13  13      275.00      254.05     12.49 o 
   3  13  13        2.65       -6.72      6.77 o 
   5  13  13        7.47       -0.14      7.43 o 
 -16  14  13      220.79      288.34     25.63 o 
 -14  14  13        0.99      -10.15     10.15 o 
 -12  14  13      252.08      300.40     13.11 o 
 -10  14  13      217.40      215.44      9.98 o 
  -8  14  13      303.53      329.92     14.80 o 
  -6  14  13       29.00       25.79      6.59 o 
  -4  14  13      148.01      161.31     10.68 o 
  -2  14  13      247.00      254.32     14.80 o 
   0  14  13      117.97      168.09     10.92 o 
   2  14  13       75.35       65.05      9.60 o 
   4  14  13        1.56       10.88      8.25 o 
   6  14  13      110.36      119.55     14.12 o 
 -15  15  13       61.30       72.94     13.47 o 
 -13  15  13       24.42       15.35      7.54 o 
 -11  15  13      165.16      178.89      9.54 o 
  -9  15  13      207.49      284.35     13.11 o 
  -7  15  13        6.44        1.07      5.87 o 
  -5  15  13      327.03      356.15     11.49 o 
  -3  15  13       80.79       87.35      8.74 o 
  -1  15  13       44.67       65.90     10.86 o 
   1  15  13       24.13        4.70      9.30 o 
   3  15  13       53.72       48.43     11.09 o 
   5  15  13      106.89       91.88     12.66 o 
 -14  16  13        1.36       16.31     11.65 o 
 -12  16  13       19.61       13.18      8.08 o 
 -10  16  13       10.67       15.59      6.96 o 
  -8  16  13       50.36       50.43      8.63 o 
  -6  16  13      159.30      162.16      8.95 o 
  -4  16  13      111.45      136.90      8.25 o 
  -2  16  13      253.78      243.96     14.30 o 
   0  16  13       56.36       49.91     15.33 o 
   2  16  13      141.05      164.29     13.92 o 
   4  16  13       33.89       25.91     11.09 o 
 -13  17  13       19.75        0.74     10.15 o 
 -11  17  13      124.49      135.42      9.64 o 
  -9  17  13      707.24      764.80     19.73 o 
  -7  17  13      229.83      233.87     12.04 o 
  -5  17  13      101.34      111.64      8.25 o 
  -3  17  13        0.85       -3.68      5.76 o 
  -1  17  13       20.86       27.38      9.30 o 
   1  17  13        0.01       -7.00      8.88 o 
   3  17  13      219.83      289.23     23.36 o 
 -12  18  13      211.74      256.40     12.56 o 
 -10  18  13        0.80       -6.84      6.84 o 
  -8  18  13        8.86        1.41      7.16 o 
  -6  18  13       11.27       14.86      6.46 o 
  -4  18  13      179.05      209.47     10.12 o 
  -2  18  13       20.91       33.50      8.88 o 
   0  18  13      288.84      304.61     16.41 o 
   2  18  13       40.21       56.20     11.65 o 
 -11  19  13       13.62       27.31      8.74 o 
  -9  19  13      133.35      148.52     11.07 o 
  -7  19  13        2.19        5.18      8.47 o 
  -5  19  13       49.40       43.90      7.16 o 
  -3  19  13      515.81      565.80     16.08 o 
  -1  19  13      110.80      104.10     12.66 o 
   1  19  13        0.09        0.09      9.50 o 
 -10  20  13       44.78       34.88      9.01 o 
  -8  20  13      124.43      144.47     11.26 o 
  -6  20  13      128.66      148.11     11.26 o 
  -4  20  13       78.69       88.36      8.25 o 
  -2  20  13       24.52       34.35     10.55 o 
   0  20  13        5.91       -0.66      9.66 o 
  -9  21  13       13.44       20.76      9.01 o 
  -7  21  13      139.10      189.22     17.76 o 
  -5  21  13        1.93       -0.23      8.95 o 
  -3  21  13      178.93      213.98     10.63 o 
  -1  21  13      105.86      116.12     13.47 o 
 -18   0  14       79.88       59.86     25.63 o 
 -16   0  14     1184.43     1231.62     91.00 o 
 -14   0  14        5.30       63.99     12.82 o 
 -12   0  14     1786.33     1863.26     41.18 o 
 -10   0  14      639.40      626.92     20.20 o 
  -8   0  14      679.82      689.94     15.16 o 
  -6   0  14      576.80      570.19     13.23 o 
  -4   0  14     2266.69     2180.54     36.36 o 
  -2   0  14     2366.07     2298.81     37.85 o 
   0   0  14       14.48       43.58     10.88 o 
   2   0  14      187.55      269.84     18.97 o 
   4   0  14      272.85      294.60     23.07 o 
   6   0  14       93.50      115.87     16.31 o 
   8   0  14       14.99       32.57     15.33 o 
 -19   1  14      140.65      134.27     13.66 o 
 -17   1  14       32.24       13.44      9.10 o 
 -15   1  14        0.44       -7.96      7.96 o 
 -13   1  14       42.30       41.70      8.47 o 
 -11   1  14      157.04      169.62      7.44 o 
  -9   1  14       11.80        1.60      3.53 o 
  -7   1  14      961.43      910.16     12.07 o 
  -5   1  14     1541.57     1551.98     20.11 o 
  -3   1  14        6.43        4.95      5.02 o 
  -1   1  14      701.97      666.42     13.19 o 
   1   1  14      199.74      202.61     11.82 o 
   3   1  14       62.11       57.49      9.55 o 
   5   1  14      114.58      134.87     11.70 o 
   7   1  14        4.51       -7.92     11.28 o 
 -18   2  14       42.07       22.32     12.95 o 
 -16   2  14      203.56      175.87     12.83 o 
 -14   2  14       27.93       19.16      8.47 o 
 -12   2  14        2.78       -4.38      5.24 o 
 -10   2  14        9.01        6.13      5.02 o 
  -8   2  14     1850.37     1814.54     18.65 o 
  -6   2  14       32.40       23.62      3.82 o 
  -4   2  14      578.57      494.07     11.66 o 
  -2   2  14     2398.62     2268.50     26.75 o 
   0   2  14      125.33      112.11      7.66 o 
   2   2  14       93.58       74.76      9.55 o 
   4   2  14       53.44       60.39      9.88 o 
   6   2  14        0.26       -6.13     10.79 o 
   8   2  14       16.61       20.51     12.28 o 
 -17   3  14      309.09      361.40     16.08 o 
 -15   3  14        0.18       -7.78      7.78 o 
 -13   3  14       63.66       48.01      8.47 o 
 -11   3  14        0.22       -4.20      4.20 o 
  -9   3  14      711.05      687.64     10.39 o 
  -7   3  14      115.43      111.01      5.19 o 
  -5   3  14      296.23      296.04      7.96 o 
  -3   3  14        0.45       -4.41      4.41 o 
  -1   3  14      204.34      173.51      7.82 o 
   1   3  14     1314.91     1308.92     25.25 o 
   3   3  14       41.48       64.14     10.79 o 
   5   3  14       89.20      109.38     12.77 o 
   7   3  14        2.45      -11.28     11.28 o 
 -18   4  14      150.02      186.19     13.47 o 
 -16   4  14       87.29       77.72     10.73 o 
 -14   4  14       57.35       59.28      8.70 o 
 -12   4  14      176.06      182.53      9.54 o 
 -10   4  14      349.81      368.93      8.53 o 
  -8   4  14      884.56      884.72     12.87 o 
  -6   4  14        0.30       -3.03      3.03 o 
  -4   4  14        0.49       -3.82      3.82 o 
  -2   4  14      738.43      628.15     14.01 o 
   0   4  14      453.26      488.80     14.85 o 
   2   4  14      290.65      277.17     15.74 o 
   4   4  14        2.60       -4.60     10.15 o 
   6   4  14        1.05       -5.13     10.36 o 
   8   4  14        5.52        8.87     12.28 o 
 -17   5  14       84.01       96.60     11.26 o 
 -15   5  14      147.59      117.40     10.77 o 
 -13   5  14      313.30      311.22     13.93 o 
 -11   5  14     1015.81     1001.65     25.19 o 
  -9   5  14      357.03      365.97      8.63 o 
  -7   5  14       82.46       67.33      4.60 o 
  -5   5  14       77.49       72.80      5.11 o 
  -3   5  14       73.18       76.10      6.06 o 
  -1   5  14      362.18      341.41     12.24 o 
   1   5  14      227.14      223.43     11.10 o 
   3   5  14        1.17       -6.49      8.63 o 
   5   5  14        0.16       -4.99      9.79 o 
   7   5  14        1.55      -11.28     11.28 o 
 -18   6  14      109.61      117.16     12.37 o 
 -16   6  14       54.61       49.14     12.21 o 
 -14   6  14        0.34       -7.38      7.38 o 
 -12   6  14       41.40       48.63      9.49 o 
 -10   6  14      154.44      181.87      7.77 o 
  -8   6  14     2483.29     2408.61     32.92 o 
  -6   6  14       59.69       44.83      5.75 o 
  -4   6  14        6.94       -3.20      3.68 o 
  -2   6  14      155.86      131.27      7.95 o 
   0   6  14      311.29      360.14     14.06 o 
   2   6  14       16.57        5.13      8.88 o 
   4   6  14      624.11      706.73     24.14 o 
   6   6  14      344.33      329.17     19.13 o 
 -17   7  14        0.24       -8.83      8.83 o 
 -15   7  14      594.95      616.60     18.25 o 
 -13   7  14      151.96      149.03      8.86 o 
 -11   7  14      235.78      244.50     10.18 o 
  -9   7  14       86.71       81.58      5.73 o 
  -7   7  14        1.34       -3.70      3.70 o 
  -5   7  14      255.45      261.79      8.34 o 
  -3   7  14      155.16      172.65      8.35 o 
  -1   7  14      133.99      117.93     15.17 o 
   1   7  14      100.03       80.97      8.25 o 
   3   7  14       75.44       72.52     11.28 o 
   5   7  14        6.40        0.00     10.36 o 
   7   7  14        0.00       11.96     11.84 o 
 -16   8  14       25.16       19.07     10.73 o 
 -14   8  14       15.50        4.99      7.96 o 
 -12   8  14        4.06        0.56      6.15 o 
 -10   8  14      622.67      624.09     11.80 o 
  -8   8  14      346.54      372.90      8.78 o 
  -6   8  14       72.28       65.80      5.68 o 
  -4   8  14        6.19       -3.15      4.24 o 
  -2   8  14      148.62      174.63      8.95 o 
   0   8  14        0.01        4.60      6.35 o 
   2   8  14       10.67        7.14      6.89 o 
   4   8  14      301.72      335.43     18.60 o 
   6   8  14      395.44      455.14     25.65 o 
 -17   9  14        6.47       -9.45      9.45 o 
 -15   9  14      640.03      687.67     19.59 o 
 -13   9  14      221.07      204.69     11.10 o 
 -11   9  14       41.09       51.27      7.69 o 
  -9   9  14      740.97      711.71     14.57 o 
  -7   9  14        3.77        7.11      4.78 o 
  -5   9  14      521.21      583.76     11.88 o 
  -3   9  14      365.88      356.19     11.39 o 
  -1   9  14     1970.93     1823.71     30.17 o 
   1   9  14        3.17        6.30      6.89 o 
   3   9  14       80.33       73.59     12.28 o 
   5   9  14      141.49      145.51     14.41 o 
   7   9  14        6.69       13.51     13.46 o 
 -16  10  14       34.75       20.70     11.37 o 
 -14  10  14      124.06      115.28     11.95 o 
 -12  10  14       24.94        9.96      7.69 o 
 -10  10  14     1930.26     1973.11     26.57 o 
  -8  10  14       85.17       74.33      5.76 o 
  -6  10  14      485.08      487.68     11.03 o 
  -4  10  14        2.32       -5.16      5.16 o 
  -2  10  14     1263.26     1168.74     26.68 o 
   0  10  14      925.23      904.54     20.85 o 
   2  10  14       97.72      141.12     10.13 o 
   4  10  14        3.39       14.33     11.73 o 
   6  10  14       50.33       85.90     14.12 o 
 -15  11  14      116.72       92.28     11.95 o 
 -13  11  14      200.02      205.74     12.40 o 
 -11  11  14        0.00       -5.40      5.40 o 
  -9  11  14      363.30      370.19     12.61 o 
  -7  11  14        0.50       -5.20      5.20 o 
  -5  11  14      483.58      482.71     11.63 o 
  -3  11  14      289.66      297.68     13.81 o 
  -1  11  14      292.40      267.16     14.80 o 
   1  11  14        4.56       13.15      7.78 o 
   3  11  14        0.17        2.43      7.21 o 
   5  11  14       15.24       -2.05     11.12 o 
 -16  12  14        0.03       -0.47     11.37 o 
 -14  12  14       61.65       52.21     11.86 o 
 -12  12  14       20.87        8.63      7.69 o 
 -10  12  14      108.51      107.95      8.05 o 
  -8  12  14      360.52      364.97     11.04 o 
  -6  12  14     1264.20     1259.81     18.57 o 
  -4  12  14        1.32       -5.41      5.77 o 
  -2  12  14      122.25       97.41      9.62 o 
   0  12  14        0.71        2.17      7.69 o 
   2  12  14      204.79      237.61     12.69 o 
   4  12  14        1.03        8.18      7.43 o 
 -15  13  14        1.65       -7.16     10.42 o 
 -13  13  14        0.47       -4.22      7.01 o 
 -11  13  14      426.02      456.31     12.94 o 
  -9  13  14      201.06      197.79     16.28 o 
  -7  13  14        2.15       -3.63      5.40 o 
  -5  13  14      189.89      218.24      8.65 o 
  -3  13  14      146.75      182.83      9.13 o 
  -1  13  14       17.45       21.52      7.69 o 
   1  13  14       37.62       33.62     13.04 o 
   3  13  14       32.57       33.41      9.60 o 
   5  13  14       47.47       34.59     11.95 o 
 -14  14  14       22.42       32.88     11.65 o 
 -12  14  14       50.01       43.30      9.01 o 
 -10  14  14      255.84      248.59     10.94 o 
  -8  14  14      567.42      614.63     14.28 o 
  -6  14  14       96.84       79.54      7.16 o 
  -4  14  14       48.61       44.26      7.80 o 
  -2  14  14        0.44       -5.42      6.84 o 
   0  14  14        9.91        1.10      7.53 o 
   2  14  14        0.65       -7.10      7.10 o 
   4  14  14        2.02       -6.99      8.40 o 
 -13  15  14      419.70      457.67     15.23 o 
 -11  15  14     1506.61     1597.68     33.39 o 
  -9  15  14      150.98      139.87     10.75 o 
  -7  15  14      103.56      119.63     11.45 o 
  -5  15  14       20.02       25.39      6.34 o 
  -3  15  14      203.23      174.91     12.66 o 
  -1  15  14        5.40       -2.19      9.50 o 
   1  15  14       89.50       96.04     19.62 o 
   3  15  14       72.96       86.22     13.04 o 
 -14  16  14        4.91       -2.05     11.12 o 
 -12  16  14       75.17       80.17     10.73 o 
 -10  16  14      337.49      396.61     21.46 o 
  -8  16  14       75.06       73.00      9.45 o 
  -6  16  14      330.53      393.26     14.81 o 
  -4  16  14       11.07       17.80      6.34 o 
  -2  16  14        2.05        2.52      8.88 o 
   0  16  14        3.13       -9.30      9.30 o 
   2  16  14      373.25      469.08     20.54 o 
 -13  17  14       46.63       62.94      9.76 o 
 -11  17  14       68.57       57.96     14.43 o 
  -9  17  14        2.32       -0.36      7.69 o 
  -7  17  14       23.53        1.82      9.62 o 
  -5  17  14        6.34       11.00      6.34 o 
  -3  17  14        9.00       -0.90      7.30 o 
  -1  17  14      103.48      117.83     16.94 o 
   1  17  14       41.23       46.14     24.35 o 
 -12  18  14       24.60       32.79     10.42 o 
 -10  18  14       40.61       58.80      9.45 o 
  -8  18  14       33.21       25.18      8.63 o 
  -6  18  14       57.81       71.44      7.77 o 
  -4  18  14        1.30       -1.64      6.25 o 
  -2  18  14       19.28        8.42     10.42 o 
   0  18  14        5.77        9.59      9.30 o 
  -9  19  14       49.03       56.12      9.61 o 
  -7  19  14        3.23        1.89      7.96 o 
  -5  19  14      111.42      108.79      9.12 o 
  -3  19  14       86.55      108.32     15.72 o 
  -1  19  14       44.86       32.97     10.86 o 
  -8  20  14       30.69       35.79      9.44 o 
  -6  20  14        0.09       -0.58      7.69 o 
  -4  20  14      198.81      209.14     10.88 o 
  -2  20  14       40.68       53.85     11.09 o 
 -17   1  15       22.86       21.63     10.02 o 
 -15   1  15      242.62      237.95     13.23 o 
 -13   1  15       14.73        3.85     10.73 o 
 -11   1  15      112.75      127.27      6.72 o 
  -9   1  15       70.39       77.72      4.88 o 
  -7   1  15       15.49       18.46      4.09 o 
  -5   1  15        4.94       -0.57      4.52 o 
  -3   1  15      959.83      974.25     16.23 o 
  -1   1  15       13.14        0.58      4.61 o 
   1   1  15       68.63       88.74     14.15 o 
   3   1  15      203.53      176.85     12.46 o 
   5   1  15      144.11      174.02     16.28 o 
   7   1  15       82.67       94.99     14.80 o 
 -18   2  15       16.35        6.71     10.13 o 
 -16   2  15      249.70      266.95     15.91 o 
 -14   2  15       44.89       41.30     15.17 o 
 -12   2  15      522.53      558.41     11.59 o 
 -10   2  15      840.69      822.63     14.09 o 
  -8   2  15      319.94      313.16      7.71 o 
  -6   2  15      370.20      309.99      8.33 o 
  -4   2  15     2245.66     2265.17     26.75 o 
  -2   2  15       35.06       54.04      6.33 o 
   0   2  15        0.73        4.20      6.29 o 
   2   2  15      116.34      102.83     10.53 o 
   4   2  15       63.36       75.99     12.77 o 
   6   2  15       36.12       29.28     12.28 o 
 -17   3  15       22.46        4.63      9.77 o 
 -15   3  15       91.87       76.29     10.20 o 
 -13   3  15        5.12       -7.38      7.38 o 
 -11   3  15       23.03       16.42      5.22 o 
  -9   3  15     1027.72      971.14     13.89 o 
  -7   3  15      241.37      200.56      6.37 o 
  -5   3  15       28.45       27.80      5.09 o 
  -3   3  15       15.46       28.67      5.14 o 
  -1   3  15      120.38      159.08      9.04 o 
   1   3  15        0.00       -7.81      7.81 o 
   3   3  15       21.21        4.45      9.79 o 
   5   3  15        0.07       -9.79      9.79 o 
   7   3  15        0.40        5.13     11.84 o 
 -18   4  15        0.19       -9.77      9.77 o 
 -16   4  15       92.83       93.03     16.65 o 
 -14   4  15      181.55      195.59     12.15 o 
 -12   4  15      292.29      288.46     11.41 o 
 -10   4  15      315.42      352.14      9.00 o 
  -8   4  15      205.64      212.93      6.97 o 
  -6   4  15       13.14       15.47      4.51 o 
  -4   4  15      608.78      573.29     19.49 o 
  -2   4  15      287.02      239.14     11.46 o 
   0   4  15       72.01       72.23      8.25 o 
   2   4  15       13.31       16.15      9.30 o 
   4   4  15        1.33      -10.15     10.15 o 
   6   4  15       23.02       20.71     12.77 o 
 -17   5  15       71.91       59.78     11.07 o 
 -15   5  15       26.98       20.21      9.45 o 
 -13   5  15        2.18       -0.28      5.47 o 
 -11   5  15       74.00       66.41      5.94 o 
  -9   5  15      336.23      346.05      8.70 o 
  -7   5  15        8.81        2.16      4.23 o 
  -5   5  15      175.25      187.24      9.35 o 
  -3   5  15       13.85       11.04      5.15 o 
  -1   5  15      174.78      183.46     10.40 o 
   1   5  15       21.78       16.24      6.71 o 
   3   5  15       15.12       -3.42     10.36 o 
   5   5  15        0.32      -10.25     10.36 o 
 -16   6  15        1.27       -6.92      9.55 o 
 -14   6  15      107.77      107.90     12.21 o 
 -12   6  15       20.89       23.04      6.53 o 
 -10   6  15       99.87      105.20      6.06 o 
  -8   6  15       13.61        3.28      4.20 o 
  -6   6  15       13.81        5.58      5.16 o 
  -4   6  15       13.34       17.30      5.31 o 
  -2   6  15      131.27      101.66      7.37 o 
   0   6  15       32.04       27.46      7.96 o 
   2   6  15      222.32      239.34     16.28 o 
   4   6  15      278.92      340.48     19.24 o 
   6   6  15       13.75       17.16     12.28 o 
 -17   7  15       14.26       -4.03      9.77 o 
 -15   7  15       60.56       57.75      9.77 o 
 -13   7  15      495.58      530.65     17.95 o 
 -11   7  15       16.40       15.28      6.29 o 
  -9   7  15        6.11        4.13      4.60 o 
  -7   7  15        0.02       -4.44      4.44 o 
  -5   7  15        0.23       -3.88      3.88 o 
  -3   7  15       48.91       30.00      6.49 o 
  -1   7  15       59.88       23.77      7.08 o 
   1   7  15      172.95      173.03     12.95 o 
   3   7  15       21.67       15.67     10.42 o 
   5   7  15        2.18       -7.34     11.28 o 
 -16   8  15       56.50       67.19     11.32 o 
 -14   8  15        8.34        7.37      9.84 o 
 -12   8  15      963.09      999.71     22.20 o 
 -10   8  15      324.72      339.54     11.39 o 
  -8   8  15       93.07      106.98      6.42 o 
  -6   8  15        1.72       -4.44      4.44 o 
  -4   8  15       34.43       12.62      7.16 o 
  -2   8  15      577.17      603.06     16.83 o 
   0   8  15      572.68      635.41     18.15 o 
   2   8  15       24.78       24.65      8.25 o 
   4   8  15      355.74      448.82     21.58 o 
   6   8  15        5.74      -11.50     11.50 o 
 -17   9  15        3.07       -1.61     11.37 o 
 -15   9  15       79.93       74.78     11.95 o 
 -13   9  15      287.58      316.23     12.70 o 
 -11   9  15       59.17       45.64      7.80 o 
  -9   9  15      145.36      120.85      6.94 o 
  -7   9  15     1322.03     1333.05     18.91 o 
  -5   9  15      349.34      353.35      9.72 o 
  -3   9  15       27.63       25.87      6.49 o 
  -1   9  15        6.79       11.32      7.69 o 
   1   9  15      363.56      362.14     15.11 o 
   3   9  15        2.83       -8.14     13.40 o 
   5   9  15       99.69      128.01     15.25 o 
 -16  10  15        0.01       -8.66     10.42 o 
 -14  10  15       70.43       55.60     11.95 o 
 -12  10  15      234.36      264.73     12.10 o 
 -10  10  15      534.25      526.76     13.16 o 
  -8  10  15      667.18      666.40     14.57 o 
  -6  10  15       27.32       23.97      5.20 o 
  -4  10  15       21.68       13.45      5.55 o 
  -2  10  15       76.44       76.99      8.83 o 
   0  10  15      127.00      124.08     10.92 o 
   2  10  15      125.16      148.98     11.42 o 
   4  10  15        6.63       16.61     11.12 o 
 -15  11  15       59.60       59.22     12.90 o 
 -13  11  15       93.89       86.71      9.25 o 
 -11  11  15       13.91       -6.40      7.16 o 
  -9  11  15       25.69       24.69      8.04 o 
  -7  11  15       77.81       86.69      6.68 o 
  -5  11  15       53.09       53.09      5.86 o 
  -3  11  15      139.38      165.97      9.42 o 
  -1  11  15      488.85      491.57     16.64 o 
   1  11  15      431.00      418.25     15.81 o 
   3  11  15       47.01       43.26      9.44 o 
 -14  12  15      183.56      195.10     19.87 o 
 -12  12  15       16.18       14.88      8.14 o 
 -10  12  15      100.23       92.91      8.05 o 
  -8  12  15       37.79       31.99      6.34 o 
  -6  12  15        0.14        8.13      4.98 o 
  -4  12  15       49.00       68.27      7.27 o 
  -2  12  15        9.91       10.94      7.69 o 
   0  12  15      214.84      215.32     12.42 o 
   2  12  15       23.12       11.24      9.62 o 
   4  12  15        7.93        7.58     10.79 o 
 -15  13  15       36.28       45.96     12.62 o 
 -13  13  15        0.15        3.34      7.69 o 
 -11  13  15       40.06       53.50      7.16 o 
  -9  13  15        2.87        2.65      6.96 o 
  -7  13  15      291.74      280.23     10.71 o 
  -5  13  15      123.06      129.50      9.94 o 
  -3  13  15       44.19       40.49      7.27 o 
  -1  13  15        0.83       -2.19      7.77 o 
   1  13  15       13.58       12.07      8.40 o 
   3  13  15       59.86       76.76     10.00 o 
 -14  14  15      366.44      453.96     20.43 o 
 -12  14  15       28.54       19.59      8.18 o 
 -10  14  15      468.10      508.56     16.46 o 
  -8  14  15       22.99       22.69      6.07 o 
  -6  14  15       98.42       99.78      7.95 o 
  -4  14  15       27.41       49.27      8.47 o 
  -2  14  15      201.71      178.36     12.10 o 
   0  14  15      127.23      107.55     10.77 o 
   2  14  15       58.36       46.56      9.76 o 
 -13  15  15        0.57       -7.96      7.96 o 
 -11  15  15       69.33       70.96      9.72 o 
  -9  15  15       20.56        8.09      7.80 o 
  -7  15  15      301.58      325.86     12.91 o 
  -5  15  15       67.35       78.51      7.68 o 
  -3  15  15      100.06       83.59     11.65 o 
  -1  15  15        0.60       -9.63      9.63 o 
   1  15  15       34.80       33.57      9.76 o 
 -12  16  15      316.83      324.55     17.01 o 
 -10  16  15      109.26       88.47     10.08 o 
  -8  16  15       51.94       72.83     10.36 o 
  -6  16  15       11.41       20.79      6.96 o 
  -4  16  15        8.85        6.51      7.77 o 
  -2  16  15       10.18       11.28     12.80 o 
   0  16  15        3.24       -9.50      9.50 o 
 -11  17  15       63.89       75.15     10.60 o 
  -9  17  15       26.35       35.86     12.58 o 
  -7  17  15       37.19       56.88      8.15 o 
  -5  17  15       38.90       39.13     10.70 o 
  -3  17  15        6.56       -0.29      7.63 o 
  -1  17  15       42.11       56.97     11.45 o 
 -10  18  15       25.41       23.67      9.14 o 
  -8  18  15       38.34       36.02      8.74 o 
  -6  18  15       71.40       94.33     13.17 o 
  -4  18  15        9.09       13.39      7.80 o 
  -2  18  15      155.03      251.47     21.81 o 
  -7  19  15        6.99       13.96     13.69 o 
  -5  19  15      205.50      180.14     10.31 o 
  -3  19  15      103.09      139.35     11.25 o 
 -16   0  16      103.92      126.72     16.01 o 
 -14   0  16      128.26       93.81     14.16 o 
 -12   0  16      712.56      726.17     19.30 o 
 -10   0  16       36.71       20.57      7.31 o 
  -8   0  16     1414.85     1400.88     29.61 o 
  -6   0  16     2257.97     2056.66     54.80 o 
  -4   0  16      978.76      934.50     22.96 o 
  -2   0  16      452.96      398.77     15.44 o 
   0   0  16       21.45       11.63     11.68 o 
   2   0  16       90.76       66.65     14.50 o 
   4   0  16        3.40       -8.97     12.69 o 
 -17   1  16        0.00       -9.50      9.50 o 
 -15   1  16        9.01       -8.87      9.99 o 
 -13   1  16        0.84       -5.72      7.53 o 
 -11   1  16      297.33      332.57     11.37 o 
  -9   1  16      178.14      152.34      6.10 o 
  -7   1  16      102.51       99.80      6.57 o 
  -5   1  16       98.00       85.02      6.85 o 
  -3   1  16       60.27       49.22      6.24 o 
  -1   1  16       28.69       19.58      6.15 o 
   1   1  16      120.52      138.39     11.17 o 
   3   1  16       70.30       87.51     13.32 o 
   5   1  16        1.65       12.82     11.84 o 
 -16   2  16        0.07       -3.19      8.87 o 
 -14   2  16       47.35       31.27      9.05 o 
 -12   2  16        5.88        2.66      6.47 o 
 -10   2  16      224.23      232.98      8.61 o 
  -8   2  16        0.03       -2.39      3.94 o 
  -6   2  16      809.77      755.89     14.46 o 
  -4   2  16      394.94      350.94     10.79 o 
  -2   2  16      381.40      392.47     11.02 o 
   0   2  16       49.78       37.68     10.15 o 
   2   2  16        0.53       -9.79      9.79 o 
   4   2  16        2.58        3.12     10.79 o 
 -17   3  16       10.79        8.57     10.02 o 
 -15   3  16        0.22       -8.20     10.88 o 
 -13   3  16       13.90       -0.56      6.29 o 
 -11   3  16      601.51      618.48     12.74 o 
  -9   3  16      175.07      209.79      7.49 o 
  -7   3  16       10.12        2.13      4.51 o 
  -5   3  16      115.30       97.52      7.04 o 
  -3   3  16     1283.13     1343.08     21.59 o 
  -1   3  16      191.87      194.58     11.16 o 
   1   3  16       15.34       15.12     10.21 o 
   3   3  16       56.09       49.48     12.87 o 
   5   3  16        0.65       -2.56     11.84 o 
 -16   4  16      193.31      189.76     13.05 o 
 -14   4  16      136.64      151.08     11.52 o 
 -12   4  16      678.35      703.64     15.60 o 
 -10   4  16       22.54       15.75      5.22 o 
  -8   4  16      109.66      140.00      5.85 o 
  -6   4  16      139.67      117.37      7.27 o 
  -4   4  16        2.88       -5.31      5.31 o 
  -2   4  16       51.88       54.79      6.76 o 
   0   4  16      103.67       62.79      8.47 o 
   2   4  16      104.95      110.93     13.16 o 
   4   4  16       63.27       50.31     14.12 o 
 -17   5  16      101.16      121.31     12.63 o 
 -15   5  16      196.80      192.82     13.05 o 
 -13   5  16       27.06       18.75      6.60 o 
 -11   5  16       15.90       15.14      5.71 o 
  -9   5  16       67.30       69.76      5.57 o 
  -7   5  16      106.73       98.31      6.42 o 
  -5   5  16       11.63       -4.63      5.07 o 
  -3   5  16       95.64       94.75      9.22 o 
  -1   5  16      398.33      403.03     14.85 o 
   1   5  16        0.09        8.33      9.30 o 
   3   5  16       55.79       65.70     22.74 o 
   5   5  16        0.08      -11.84     11.84 o 
 -16   6  16      221.78      239.96     14.32 o 
 -14   6  16      330.65      391.69     15.68 o 
 -12   6  16      636.80      642.45     14.93 o 
 -10   6  16        8.92       -3.62      4.82 o 
  -8   6  16      139.45      154.47      7.20 o 
  -6   6  16       20.09        6.13      4.72 o 
  -4   6  16      173.28      183.00      9.13 o 
  -2   6  16      254.52      281.24     13.23 o 
   0   6  16      213.21      266.56     18.50 o 
   2   6  16      342.62      355.54     19.13 o 
   4   6  16      136.36      134.65     15.62 o 
 -15   7  16      351.33      399.88     16.75 o 
 -13   7  16        1.99        4.52      7.01 o 
 -11   7  16       27.57       21.48      7.69 o 
  -9   7  16       19.32        8.57      4.78 o 
  -7   7  16      432.81      416.15     10.64 o 
  -5   7  16        7.39        7.62      5.40 o 
  -3   7  16      211.14      231.44     10.51 o 
  -1   7  16      188.96      194.60     11.63 o 
   1   7  16       99.14      100.46      9.76 o 
   3   7  16      122.71      139.00     14.25 o 
 -16   8  16       50.35       45.63     14.99 o 
 -14   8  16      124.48      114.24     12.90 o 
 -12   8  16      349.59      353.97     13.11 o 
 -10   8  16      474.34      485.61     11.43 o 
  -8   8  16       18.30       13.15      5.40 o 
  -6   8  16      199.93      204.62     11.66 o 
  -4   8  16      755.41      777.93     19.36 o 
  -2   8  16        2.41       -1.51      7.01 o 
   0   8  16      723.33      730.89     19.55 o 
   2   8  16      358.14      411.10     22.74 o 
   4   8  16        0.23        3.73     11.28 o 
 -15   9  16        7.94       18.66     11.12 o 
 -13   9  16        2.82        1.98      7.69 o 
 -11   9  16       73.71       77.57      8.74 o 
  -9   9  16       27.72       23.50      6.20 o 
  -7   9  16       62.39       65.20      6.03 o 
  -5   9  16        4.77        0.97      6.25 o 
  -3   9  16      137.90      156.27     12.55 o 
  -1   9  16       14.99       42.97     11.10 o 
   1   9  16        8.90       13.94      8.47 o 
   3   9  16       82.49       93.67     14.25 o 
 -14  10  16        1.37      -11.07     11.07 o 
 -12  10  16      143.83      163.36     10.59 o 
 -10  10  16      714.61      754.33     15.24 o 
  -8  10  16        3.79       -5.76      5.76 o 
  -6  10  16      155.73      166.72      7.80 o 
  -4  10  16       91.24       79.05      7.77 o 
  -2  10  16      317.54      284.14     15.17 o 
   0  10  16       20.34       29.68      8.40 o 
   2  10  16       62.04      118.26     11.35 o 
 -15  11  16       11.75       10.97     11.12 o 
 -13  11  16        5.13       14.44      7.69 o 
 -11  11  16       39.44       35.11      7.69 o 
  -9  11  16      156.58      169.40      9.22 o 
  -7  11  16       44.10       27.18      5.86 o 
  -5  11  16       76.67       82.51      7.37 o 
  -3  11  16      383.65      426.19     13.47 o 
  -1  11  16        0.61        6.69      7.96 o 
   1  11  16       12.59       36.19      8.74 o 
   3  11  16        1.55       25.01      8.87 o 
 -14  12  16       37.15       33.61     11.37 o 
 -12  12  16       64.58       81.35      9.61 o 
 -10  12  16       80.98      115.45      9.95 o 
  -8  12  16        2.60       -4.66      6.20 o 
  -6  12  16       14.78       15.10      5.86 o 
  -4  12  16      192.20      191.28     10.12 o 
  -2  12  16        0.02       -3.52      8.88 o 
   0  12  16        0.89       -8.08      8.08 o 
   2  12  16       18.09       29.08      9.60 o 
 -13  13  16        6.39        2.43     14.43 o 
 -11  13  16        1.09       -2.43      8.88 o 
  -9  13  16      531.16      628.47     18.12 o 
  -7  13  16       10.78       11.27      6.59 o 
  -5  13  16      210.84      216.30     10.42 o 
  -3  13  16        2.66       -6.59      6.59 o 
  -1  13  16       72.26       45.58      9.60 o 
   1  13  16       20.72       15.45      8.74 o 
 -12  14  16       40.26       42.35     16.63 o 
 -10  14  16       10.38        5.81      8.15 o 
  -8  14  16       10.28       18.08      6.96 o 
  -6  14  16       30.06       29.50      6.56 o 
  -4  14  16      116.74      129.86     10.42 o 
  -2  14  16      212.79      183.12     12.24 o 
   0  14  16       21.08       18.52      9.25 o 
 -11  15  16      102.17       94.31     12.90 o 
  -9  15  16       29.00       25.40      8.29 o 
  -7  15  16        0.72       -2.64      6.34 o 
  -5  15  16       72.11       88.96     10.02 o 
  -3  15  16        0.01       -8.88      8.88 o 
  -1  15  16       87.08       70.82     10.32 o 
 -10  16  16        0.00       -7.96      7.96 o 
  -8  16  16        1.91        0.74     14.22 o 
  -6  16  16       24.84       40.05      7.60 o 
  -4  16  16       82.11       84.37     10.08 o 
  -2  16  16       33.69       22.22     19.23 o 
  -9  17  16        7.58       -7.29      7.30 o 
  -7  17  16        3.03        1.78      6.84 o 
  -5  17  16        0.17       -1.63      7.53 o 
  -3  17  16      145.59      168.38     14.43 o 
  -6  18  16        9.45       -3.50      8.47 o 
 -17   1  17       15.42        3.08     10.20 o 
 -15   1  17       57.24       43.30     10.20 o 
 -13   1  17       46.92       44.44      8.03 o 
 -11   1  17        7.54       -1.00      5.17 o 
  -9   1  17      175.07      187.91      7.49 o 
  -7   1  17      574.74      577.33     17.01 o 
  -5   1  17        0.04       -4.33      5.02 o 
  -3   1  17       51.25       46.13      6.33 o 
  -1   1  17        0.97       -6.15      6.15 o 
   1   1  17        0.23       -9.02      9.02 o 
   3   1  17        3.75       -2.33     11.28 o 
 -16   2  17        0.05       -8.47      8.47 o 
 -14   2  17        2.74       -6.23      8.70 o 
 -12   2  17      165.07      193.59      8.61 o 
 -10   2  17      489.46      492.12     11.72 o 
  -8   2  17        0.41        0.43      4.71 o 
  -6   2  17        1.31       -5.09      5.09 o 
  -4   2  17      508.13      499.00     13.18 o 
  -2   2  17       26.10       37.93      6.82 o 
   0   2  17       84.76       70.63     12.28 o 
   2   2  17      547.34      601.31     22.66 o 
   4   2  17       19.64       24.61     17.88 o 
 -15   3  17        1.45       -8.70      8.70 o 
 -13   3  17       94.58       86.35     10.08 o 
 -11   3  17      132.22      130.99      8.29 o 
  -9   3  17       30.96       35.48      5.36 o 
  -7   3  17       96.36       95.72      7.27 o 
  -5   3  17      318.29      328.48     12.08 o 
  -3   3  17       15.95       13.07      5.83 o 
  -1   3  17       34.79       32.44      7.96 o 
   1   3  17        9.43        7.69     10.79 o 
   3   3  17        9.00      -10.37     19.31 o 
 -16   4  17       66.20       70.67     11.52 o 
 -14   4  17        4.24       -9.62      9.62 o 
 -12   4  17       12.37        1.29      6.29 o 
 -10   4  17      387.72      405.61     10.86 o 
  -8   4  17       16.37        8.75      4.98 o 
  -6   4  17       58.27       48.45      6.59 o 
  -4   4  17      108.54      111.15      7.95 o 
  -2   4  17        0.76        2.88      5.83 o 
   0   4  17      274.15      283.34     15.15 o 
   2   4  17       58.60       80.69     20.25 o 
 -15   5  17       88.09       98.23     11.32 o 
 -13   5  17       44.78       34.80      7.63 o 
 -11   5  17       18.10        7.55      7.16 o 
  -9   5  17       54.11       42.96      6.41 o 
  -7   5  17        7.98        7.58      4.78 o 
  -5   5  17       72.85       80.14      7.42 o 
  -3   5  17       15.56       13.79      6.07 o 
  -1   5  17        3.18        6.77      7.78 o 
   1   5  17        9.58       19.28     10.79 o 
   3   5  17        0.49      -11.28     11.28 o 
 -16   6  17       43.73       38.05     10.20 o 
 -14   6  17      169.90      161.75     13.72 o 
 -12   6  17       28.18        7.82      7.69 o 
 -10   6  17       41.64       42.31      6.34 o 
  -8   6  17       15.44        0.48      4.78 o 
  -6   6  17        2.63       -2.00      5.40 o 
  -4   6  17       23.90       39.16      6.65 o 
  -2   6  17      156.72      186.85     11.62 o 
   0   6  17       56.25       56.45      9.29 o 
   2   6  17       30.49       32.81     12.77 o 
 -15   7  17        2.04       -4.73     10.01 o 
 -13   7  17        6.44       -6.05      6.71 o 
 -11   7  17       47.22       39.77      6.96 o 
  -9   7  17      189.77      200.56      9.32 o 
  -7   7  17        2.51       -2.58      4.78 o 
  -5   7  17        5.76       19.71      6.15 o 
  -3   7  17       67.00       69.64      7.77 o 
  -1   7  17       24.99       24.93      8.40 o 
   1   7  17        7.75        3.67      8.51 o 
   3   7  17        0.03       -1.44     11.65 o 
 -14   8  17       48.60       44.05     11.37 o 
 -12   8  17        0.19       -0.74      7.03 o 
 -10   8  17      495.06      560.74     15.96 o 
  -8   8  17       43.34       45.77      6.81 o 
  -6   8  17        0.62        0.70      5.76 o 
  -4   8  17       91.46      126.98      9.88 o 
  -2   8  17      295.55      244.19     13.41 o 
   0   8  17       89.18       69.54      9.76 o 
   2   8  17       16.76       39.73     12.62 o 
 -15   9  17       99.21      125.75     14.41 o 
 -13   9  17        2.85        0.25      7.03 o 
 -11   9  17        9.26        1.02      8.51 o 
  -9   9  17        5.66        3.60      6.12 o 
  -7   9  17       26.92       21.59      5.79 o 
  -5   9  17        0.30       -1.10      5.62 o 
  -3   9  17      219.22      291.76     12.22 o 
  -1   9  17       51.30       73.42      9.44 o 
   1   9  17        3.14        8.41      8.25 o 
 -14  10  17        3.19        6.24     10.79 o 
 -12  10  17       56.29       52.24      8.74 o 
 -10  10  17      121.94      133.28      9.49 o 
  -8  10  17        0.05       -2.06      5.95 o 
  -6  10  17        6.27       -0.78      8.13 o 
  -4  10  17       62.39       74.32      7.95 o 
  -2  10  17      292.31      282.00     13.74 o 
   0  10  17        1.42        5.05      8.08 o 
   2  10  17      161.78      202.46     13.19 o 
 -13  11  17       24.66        2.70      9.25 o 
 -11  11  17      116.72      149.97     12.37 o 
  -9  11  17        1.73        6.62      5.95 o 
  -7  11  17        0.70        1.50      5.79 o 
  -5  11  17        2.89       -6.20      6.41 o 
  -3  11  17      478.11      572.95     24.42 o 
  -1  11  17       93.45       79.74     13.32 o 
   1  11  17        8.58        8.85      8.40 o 
 -12  12  17      169.35      201.91     13.76 o 
 -10  12  17        4.52        4.15      7.80 o 
  -8  12  17       14.01       13.83      7.80 o 
  -6  12  17       37.85       14.01      6.88 o 
  -4  12  17        2.31       -4.08      6.76 o 
  -2  12  17       31.25       17.15      8.40 o 
   0  12  17      297.40      328.27     15.62 o 
 -11  13  17      218.29      232.69     14.41 o 
  -9  13  17        0.39       -6.26      6.26 o 
  -7  13  17       43.40       41.80      8.74 o 
  -5  13  17       17.42        6.43      9.10 o 
  -3  13  17       39.00       36.27      9.44 o 
  -1  13  17        2.79        4.98      9.29 o 
 -10  14  17      123.10      135.40     11.26 o 
  -8  14  17       17.56       37.18      7.56 o 
  -6  14  17      240.32      294.32     17.43 o 
  -4  14  17        3.86       -4.41      6.76 o 
  -2  14  17        0.03        0.93      8.62 o 
  -9  15  17        3.41       -5.13      8.15 o 
  -7  15  17       65.66       99.33      8.43 o 
  -5  15  17       20.94       16.80      8.63 o 
  -3  15  17        8.98       12.98     13.94 o 
  -8  16  17       18.09       22.12      8.74 o 
  -6  16  17       14.69       13.88     13.69 o 
 -16   0  18       83.28      101.19     16.59 o 
 -14   0  18      142.64      156.23     24.35 o 
 -12   0  18       89.56       77.94     10.42 o 
 -10   0  18     1130.78     1073.30     35.83 o 
  -8   0  18      151.45      155.60     11.95 o 
  -6   0  18       91.91      110.10     14.47 o 
  -4   0  18      146.22      157.04     12.40 o 
  -2   0  18      373.12      388.81     17.35 o 
   0   0  18        5.17       10.25     17.94 o 
   2   0  18       65.27       41.02     23.07 o 
 -15   1  18       12.79       13.12      9.50 o 
 -13   1  18        9.54        7.69      6.63 o 
 -11   1  18       50.32       52.53      6.40 o 
  -9   1  18      632.87      678.94     21.83 o 
  -7   1  18      123.58      116.87      8.22 o 
  -5   1  18       80.55       84.89      7.41 o 
  -3   1  18       53.98       29.50      6.94 o 
  -1   1  18        2.14       -9.30      9.30 o 
   1   1  18        5.41        5.46     10.79 o 
 -16   2  18       20.34       19.89     10.13 o 
 -14   2  18       27.69       18.33      9.50 o 
 -12   2  18        3.50       -5.42      5.42 o 
 -10   2  18       97.20      113.65      7.44 o 
  -8   2  18        0.10       -5.90      8.33 o 
  -6   2  18      296.30      338.16     11.02 o 
  -4   2  18        0.09       -5.95      5.95 o 
  -2   2  18        5.85       -5.46      6.20 o 
   0   2  18        0.20        5.35     10.79 o 
   2   2  18       55.37       93.50     13.76 o 
 -15   3  18       18.19       19.14     10.20 o 
 -13   3  18        6.62        4.34      9.82 o 
 -11   3  18        0.38       -5.73      5.73 o 
  -9   3  18      140.86      173.33      8.46 o 
  -7   3  18       26.21       28.77      6.25 o 
  -5   3  18        8.82       15.68      6.76 o 
  -3   3  18       48.40       19.19      7.05 o 
  -1   3  18        9.53        3.91      9.99 o 
   1   3  18       32.31       52.31     12.93 o 
 -14   4  18      351.42      372.44     23.68 o 
 -12   4  18       12.74        1.70      5.73 o 
 -10   4  18        5.56        2.37      6.84 o 
  -8   4  18       13.89        1.69      5.40 o 
  -6   4  18       99.00       80.78      7.77 o 
  -4   4  18      300.23      317.99     12.29 o 
  -2   4  18      287.14      331.59     14.85 o 
   0   4  18        3.44       10.14     10.79 o 
   2   4  18        2.92        8.20     11.65 o 
 -15   5  18       32.75       10.07     10.63 o 
 -13   5  18       32.92       24.09      7.80 o 
 -11   5  18       68.02       56.84      6.96 o 
  -9   5  18        2.38       -5.62      5.62 o 
  -7   5  18        0.93       -0.45      5.55 o 
  -5   5  18       24.31       24.25      6.76 o 
  -3   5  18       15.27        4.12      6.43 o 
  -1   5  18        0.48        5.75      8.14 o 
   1   5  18        0.13        6.28     14.17 o 
 -14   6  18      371.21      382.80     17.93 o 
 -12   6  18        0.43       -6.79      6.79 o 
 -10   6  18       89.68      117.43      9.25 o 
  -8   6  18       89.88      105.87      9.14 o 
  -6   6  18       27.93       14.56      5.95 o 
  -4   6  18       18.40       13.91      6.59 o 
  -2   6  18      665.07      707.31     20.27 o 
   0   6  18       15.72       17.14      8.62 o 
 -13   7  18        5.27        0.09      7.80 o 
 -11   7  18      171.89      193.61     10.47 o 
  -9   7  18       21.05       19.30      6.27 o 
  -7   7  18      114.86      117.91      9.74 o 
  -5   7  18      252.38      279.38     11.60 o 
  -3   7  18       11.07        5.28      6.59 o 
  -1   7  18       40.31       58.36      9.76 o 
   1   7  18       50.76       36.25     12.62 o 
 -14   8  18       53.68       36.74     11.37 o 
 -12   8  18       38.66       28.13      7.69 o 
 -10   8  18      195.36      221.48     11.52 o 
  -8   8  18      206.15      244.81     10.22 o 
  -6   8  18       24.10       32.56      7.07 o 
  -4   8  18       36.21       37.78      7.50 o 
  -2   8  18       48.72       41.01      9.29 o 
   0   8  18        2.41       -4.93      8.47 o 
 -13   9  18        4.22       -7.21      7.21 o 
 -11   9  18        9.63       -2.01      8.44 o 
  -9   9  18        1.78        2.40      6.34 o 
  -7   9  18      166.60      191.50     10.12 o 
  -5   9  18      199.65      203.18     10.81 o 
  -3   9  18      171.11      198.62     13.32 o 
  -1   9  18      134.10      159.07     15.91 o 
 -12  10  18      109.86      133.55     11.95 o 
 -10  10  18        3.17       -3.05      7.80 o 
  -8  10  18        3.47       -5.40      6.12 o 
  -6  10  18        0.49       -5.95      5.95 o 
  -4  10  18       89.27       94.35      8.57 o 
  -2  10  18        4.25       10.75      8.18 o 
 -11  11  18       37.87       45.25     10.42 o 
  -9  11  18       28.96       19.34      8.29 o 
  -7  11  18       23.78       19.71      7.69 o 
  -5  11  18       25.48       24.82      7.29 o 
  -3  11  18      396.83      491.71     20.21 o 
  -1  11  18       31.75       31.34      8.74 o 
 -10  12  18      146.06      140.33     11.05 o 
  -8  12  18       54.85       59.20      9.01 o 
  -6  12  18        0.04       -1.65      6.29 o 
  -4  12  18       17.29       20.65      9.98 o 
  -2  12  18        8.12       14.11      8.62 o 
  -9  13  18       72.22       75.50      8.35 o 
  -7  13  18       14.72       25.31      9.84 o 
  -5  13  18      150.84      163.53     10.42 o 
  -8  14  18       12.52       -2.33      6.67 o 
  -6  14  18       53.16       76.95     13.30 o 
 -13   1  19        6.66        1.07      8.10 o 
 -11   1  19      119.04      112.29      8.11 o 
  -9   1  19      310.06      304.20     13.57 o 
  -7   1  19      361.75      334.02     11.16 o 
  -5   1  19      277.67      306.97     12.15 o 
  -3   1  19        0.07       -4.58      6.65 o 
  -1   1  19        3.35      -11.68     11.68 o 
 -14   2  19        9.38       -8.87      8.87 o 
 -12   2  19      458.13      524.77     13.19 o 
 -10   2  19        0.16       -3.92      6.59 o 
  -8   2  19      668.66      719.69     20.32 o 
  -6   2  19       54.19       39.50      7.42 o 
  -4   2  19        6.54        8.09      6.94 o 
  -2   2  19       21.99       59.12      9.60 o 
   0   2  19       10.74       14.07     11.65 o 
 -13   3  19        0.00       -6.78      6.78 o 
 -11   3  19       30.54       19.61      7.47 o 
  -9   3  19        8.81        8.30      8.29 o 
  -7   3  19       96.97      105.47      9.52 o 
  -5   3  19       75.67       73.46      7.95 o 
  -3   3  19        0.02       -6.81      6.94 o 
  -1   3  19        1.09       -6.16      8.25 o 
 -14   4  19       31.18       36.65     11.37 o 
 -12   4  19       94.24      132.16      8.43 o 
 -10   4  19      147.19      167.92     14.43 o 
  -8   4  19      136.95      161.51     10.61 o 
  -6   4  19       84.04       80.26      8.14 o 
  -4   4  19        2.80       -6.65      6.65 o 
  -2   4  19       11.36        8.89      8.25 o 
   0   4  19       11.02       -2.56     17.94 o 
 -13   5  19        9.81        2.04      7.38 o 
 -11   5  19        0.49       -8.34     14.06 o 
  -9   5  19       32.28       16.64      7.53 o 
  -7   5  19       27.85       12.79      6.76 o 
  -5   5  19        0.30       -6.07      6.07 o 
  -3   5  19      163.19      212.66     14.37 o 
  -1   5  19      153.87      174.23     12.69 o 
 -12   6  19       20.27        4.65      9.55 o 
 -10   6  19       41.19       47.48      7.89 o 
  -8   6  19        0.02       -8.51      8.51 o 
  -6   6  19       30.54       26.43      6.84 o 
  -4   6  19        4.09       -1.06      8.10 o 
  -2   6  19       22.98       25.84      9.60 o 
 -13   7  19       11.21       26.66      8.18 o 
 -11   7  19        4.24       -9.99      9.99 o 
  -9   7  19       45.90       48.46      8.63 o 
  -7   7  19       75.19       84.14      8.41 o 
  -5   7  19      236.99      262.70     12.11 o 
  -3   7  19       12.19       -0.98      7.37 o 
 -12   8  19       10.59       19.49      9.06 o 
 -10   8  19      239.82      278.69     12.72 o 
  -8   8  19       48.77       58.23      8.74 o 
  -6   8  19      358.72      389.18     13.59 o 
  -4   8  19       60.11       33.99      8.14 o 
  -2   8  19      172.02      172.54     16.51 o 
 -11   9  19      102.10      104.26     11.95 o 
  -9   9  19       12.73        7.14      7.40 o 
  -7   9  19        1.41       -1.91      7.30 o 
  -5   9  19       49.38       52.28      8.14 o 
  -3   9  19       51.98       45.05      9.29 o 
 -10  10  19       15.48       -1.43      8.88 o 
  -8  10  19       60.28       69.21      9.44 o 
  -6  10  19      249.68      275.77     12.22 o 
  -4  10  19       19.70       29.36      8.04 o 
  -9  11  19      100.10       99.67     10.08 o 
  -7  11  19      110.22      134.21     10.90 o 
  -5  11  19        1.34       -6.67      6.67 o 
 -12   0  20       92.76       95.60     10.79 o 
 -10   0  20       50.42       36.83     11.20 o 
  -8   0  20        0.39        1.17      8.88 o 
  -6   0  20       10.10       10.02      9.85 o 
  -4   0  20       30.25       37.87     15.38 o 
 -11   1  20        0.64        2.07      9.99 o 
  -9   1  20       47.71       37.27      9.06 o 
  -7   1  20      117.28      109.84      9.13 o 
  -5   1  20        0.51       -7.62      7.62 o 
  -3   1  20        6.36       15.70      7.96 o 
 -12   2  20       19.52       30.63      9.25 o 
 -10   2  20        1.51       10.03      9.61 o 
  -8   2  20        1.97       -6.79      6.79 o 
  -6   2  20       83.64       76.86      8.38 o 
  -4   2  20       46.99       57.97      8.14 o 
 -11   3  20        9.01       27.96      9.72 o 
  -9   3  20       38.03       29.76      8.44 o 
  -7   3  20      340.34      366.47     13.09 o 
  -5   3  20      129.55      137.88      9.80 o 
  -3   3  20       55.71       71.89      8.73 o 
 -12   4  20       79.01       98.65      9.25 o 
 -10   4  20       57.70       54.82     10.01 o 
  -8   4  20        5.84       -2.93      7.30 o 
  -6   4  20      123.93      154.22     10.03 o 
  -4   4  20       37.62       19.45      7.37 o 
 -11   5  20       34.37       32.44      8.39 o 
  -9   5  20       13.15       20.33      9.06 o 
  -7   5  20       22.33       11.60      7.37 o 
  -5   5  20       35.55       29.40      7.95 o 
 -10   6  20      186.72      189.81     13.12 o 
  -8   6  20        1.81        0.13      7.40 o 
  -6   6  20       71.87      106.12     10.61 o 
  -9   7  20        5.56        0.67      8.44 o 
  -7   7  20       42.49       53.30      9.09 o 
                                                 
